# Supplementary material for: Evidence for the adaptation of protein pH-dependence to subcellular pH
Source: BMC Biol. 2009 Oct 22;7:69. doi: 10.1186/1741-7007-7-69 (PMC2770037; doi:10.1186/1741-7007-7-69)
Supplement: Additional file 1 — Dataset. An Excel file containing the PDB and chain identifiers, and subcellular annotations, of proteins used in this work is provided. The data follow the description given in Figure 1. [file 1741-7007-7-69-S1.XLS]

## Sheet: 3713
PDB IDs
12ASA
1914A
1A02F
1A05A
1A06A
1A0AA
1A0CA
1A0DA
1A0EA
1A0JA
1A0RP
1A12A
1A17A
1A25A
1A2ZA
1A44A
1A4EA
1A4IA
1A5IA
1A5ZA
1A6JA
1A6ZA
1A70A
1A7GE
1A7SA
1A92A
1A9NA
1A9NB
1ACCA
1ACFA
1AD3A
1ADTA
1AE7A
1AEPA
1AFSA
1AFWA
1AG6A
1AGIA
1AGQA
1AH4A
1AHOA
1AHWA
1AHWB
1AILA
1AJSA
1AK0A
1AK2A
1AKYA
1AL3A
1ALUA
1ALYA
1AM9A
1AN4A
1AOAA
1AOCA
1AOGA
1APAA
1APXA
1APYA
1APYB
1AQKH
1AQKL
1AQUA
1AQZA
1ARBA
1AS4A
1ASHA
1AT0A
1ATIA
1ATLA
1ATZA
1AU1A
1AU7A
1AUAA
1AUGA
1AUKA
1AVGI
1AVWB
1AWCA
1AWCB
1AWDA
1AX8A
1AXIA
1AXIB
1AY7B
1AYOA
1AYZA
1AZOA
1B06A
1B09A
1B0BA
1B1UA
1B1XA
1B34A
1B34B
1B3AA
1B3TA
1B41A
1B48A
1B4PA
1B56A
1B5LA
1B6CB
1B72A
1B7GO
1B7YA
1B7YB
1B89A
1B8AA
1B8DA
1B8DB
1B8IA
1B8KA
1B93A
1B9BA
1B9MA
1B9OA
1BBUA
1BBZA
1BC8C
1BCPA
1BCPB
1BCPC
1BCPD
1BCPF
1BD2D
1BDJB
1BDYA
1BEAA
1BEBA
1BF5A
1BG1A
1BG4A
1BGCA
1BGEA
1BGFA
1BH6A
1BH9A
1BH9B
1BHEA
1BHGA
1BHPA
1BI9A
1BIKA
1BIOA
1BJ1H
1BJ7A
1BJJA
1BJNA
1BJTA
1BK1A
1BKBA
1BKFA
1BLEA
1BM8A
1BMGA
1BNDA
1BNLA
1BO1A
1BOBA
1BP3B
1BQQM
1BQUA
1BQYA
1BR2A
1BRUP
1BT3A
1BTNA
1BU8A
1BUDA
1BUNA
1BUNB
1BUOA
1BVNT
1BVUA
1BW0A
1BX7A
1BXBA
1BXSA
1BY2A
1BYIA
1BYPA
1C0AA
1C0GA
1C1JA
1C3DA
1C3GA
1C3HA
1C4OA
1C4QA
1C6RA
1C7KA
1C7QA
1C96A
1C9BA
1C9OA
1CB0A
1CBIA
1CC8A
1CCDA
1CCRA
1CD9B
1CDOA
1CDTA
1CDWA
1CEWI
1CEXA
1CF2O
1CF3A
1CF7A
1CF7B
1CFYA
1CHDA
1CHKA
1CHUA
1CI4A
1CI6A
1CITA
1CIUA
1CIVA
1CJBA
1CJCA
1CKEA
1CKTA
1CLIA
1CM8A
1CM9A
1CMCA
1CNT1
1CNUA
1CNZA
1COZA
1CQAA
1CQXA
1CR5A
1CR6A
1CRBA
1CRKA
1CS1A
1CSEI
1CSHA
1CSNA
1CTJA
1CUNA
1CV8A
1CVJA
1CVLA
1CXZB
1CY5A
1CYDA
1CYJA
1CYNA
1CYOA
1CZAN
1CZYA
1D0CA
1D0DA
1D1QA
1D1TA
1D2EA
1D2NA
1D2OA
1D2VA
1D2VC
1D2ZA
1D2ZB
1D3BA
1D3BB
1D3GA
1D3VA
1D4AA
1D4OA
1D4XG
1D5RA
1D66A
1D6RI
1D6VH
1D6VL
1D7MA
1D7OA
1D7PM
1D8DA
1D8DB
1D8HA
1D9CA
1D9EA
1DBFA
1DBIA
1DCFA
1DCIA
1DCOA
1DCQA
1DCUA
1DD5A
1DDJA
1DE4C
1DEEB
1DEEG
1DEUA
1DEVB
1DFOA
1DGFA
1DH3A
1DHKB
1DI1A
1DI2A
1DIXA
1DJ2A
1DJ3A
1DJSB
1DJTA
1DK0A
1DK8A
1DKFB
1DKGA
1DKGD
1DKIA
1DKZA
1DL2A
1DLEA
1DLYA
1DMLA
1DO5A
1DOKA
1DOWA
1DP7P
1DPSA
1DPYA
1DQAA
1DQZA
1DRWA
1DS6B
1DSSG
1DSZA
1DSZB
1DT4A
1DT9A
1DTDA
1DTDB
1DTXA
1DTZA
1DUGA
1DUXC
1DVKA
1DVPA
1DX5I
1DXHA
1DXSA
1DY2A
1DY5A
1DYKA
1DYNA
1DYQA
1DYTA
1DZ3A
1DZFA
1DZKA
1E0CA
1E19A
1E1HB
1E1OA
1E2WA
1E32A
1E3OC
1E43A
1E4MM
1E4YA
1E5KA
1E5PA
1E5XA
1E6IA
1E6UA
1E8GA
1E94A
1E94E
1E9GA
1E9ZA
1E9ZB
1EAGA
1EAIC
1EAJA
1EAKA
1EAQA
1EAWA
1EAYC
1EAZA
1EBDA
1EBDC
1ECMA
1EDYA
1EDZA
1EEMA
1EERA
1EERB
1EFCA
1EFNA
1EFNB
1EFUB
1EFVA
1EFVB
1EFYA
1EG4A
1EGDA
1EGWA
1EGZA
1EHWA
1EI9A
1EJ8A
1EJAB
1EJFA
1EJGA
1EJIA
1EKGA
1EKJA
1ELTA
1EM7A
1ENFA
1EO6A
1EOKA
1EOVA
1EP3A
1EP3B
1EP7A
1EPAA
1EPWA
1EQ9A
1EQCA
1EQFA
1ERJA
1ES0A
1ES0B
1ES9A
1ESCA
1ESRA
1ET9A
1ETEA
1ETHA
1EUEA
1EUMA
1EV2A
1EV2E
1EV4A
1EVHA
1EVLA
1EVSA
1EW3A
1EWFA
1EX0A
1EX9A
1EXUA
1EY4A
1EYHA
1EYXA
1EYXB
1EZFA
1EZIA
1EZJA
1EZWA
1F07A
1F08A
1F0NA
1F0YA
1F1GA
1F1SA
1F2IG
1F2KA
1F2LA
1F32A
1F3MA
1F3UA
1F3UB
1F3VA
1F3ZA
1F42A
1F45B
1F47B
1F51E
1F52A
1F5NA
1F60A
1F60B
1F66C
1F6BA
1F6FA
1F6FB
1F6MC
1F74A
1F7UA
1F7ZA
1F86A
1F8MA
1F94A
1F99A
1F99B
1F9AA
1F9FA
1F9RA
1F9VA
1FAKH
1FAKI
1FAKL
1FAKT
1FAOA
1FASA
1FAVA
1FB6A
1FBLA
1FBVC
1FC3A
1FCHA
1FCQA
1FCYA
1FD3A
1FDQA
1FE8H
1FE8L
1FECA
1FF4A
1FFYA
1FHEA
1FITA
1FJJA
1FJLA
1FKMA
1FKQA
1FLEI
1FLJA
1FLMA
1FLTX
1FM4A
1FNAA
1FNDA
1FNHA
1FNOA
1FNSH
1FNSL
1FO0A
1FO0B
1FO1A
1FO8A
1FOEA
1FONA
1FRRA
1FSGA
1FSKC
1FSSA
1FSUA
1FTPA
1FTRA
1FUIA
1FUKA
1FURA
1FVUA
1FVUB
1FW8A
1FX3A
1FXKB
1FXKC
1FXWF
1FXYA
1FYEA
1FYHA
1FYHB
1FZCA
1FZCB
1FZDA
1FZPB
1FZVA
1G16A
1G2BA
1G2FC
1G2QA
1G2XA
1G3JB
1G3MA
1G4IA
1G4WR
1G5AA
1G5HA
1G5TA
1G62A
1G66A
1G6GA
1G6XA
1G73A
1G73C
1G7NA
1G8EA
1G8IA
1G9OA
1GADO
1GAQA
1GAQB
1GBSA
1GCIA
1GCYA
1GD1O
1GD2E
1GDVA
1GENA
1GESA
1GG3A
1GG4A
1GH2A
1GHQB
1GJIA
1GK8A
1GK8I
1GKZA
1GL2A
1GL2B
1GL2C
1GL2D
1GL4A
1GL4B
1GLAG
1GM6A
1GMLA
1GMUA
1GMXA
1GMYA
1GMZA
1GNGA
1GNLA
1GNTA
1GNWA
1GO4A
1GO4E
1GODA
1GOTA
1GOTB
1GOTG
1GOUA
1GOXA
1GP0A
1GP1A
1GP2A
1GP2G
1GP7A
1GPEA
1GPLA
1GPPA
1GQ2A
1GQEA
1GQPA
1GR3A
1GRWA
1GS0A
1GS9A
1GSUA
1GT0D
1GT1A
1GTEA
1GTMA
1GU4A
1GU7A
1GULA
1GUUA
1GV9A
1GVCA
1GVDA
1GVEA
1GVHA
1GVJA
1GVKB
1GVZA
1GWEA
1GWYA
1GXCA
1GXQA
1GXRA
1GY5A
1GY7A
1GYCA
1GZLA
1GZSB
1H0CA
1H0DA
1H0DB
1H0PA
1H16A
1H1YA
1H2KA
1H2KS
1H2WA
1H30A
1H3DA
1H3OA
1H3OB
1H45A
1H4PA
1H4RA
1H4VB
1H59B
1H65A
1H6GA
1H6HA
1H6KA
1H6KZ
1H6LA
1H6OA
1H6PA
1H76A
1H7CA
1H7SA
1H8AC
1H8PA
1H8UA
1H9DB
1H9UA
1HC7A
1HC9A
1HCFA
1HCFX
1HCNA
1HCNB
1HCQA
1HCZA
1HD2A
1HDFA
1HDGO
1HDIA
1HDKA
1HE1A
1HE8A
1HFCA
1HFXA
1HG4A
1HG7A
1HGUA
1HGXA
1HH8A
1HIAA
1HIAB
1HJ8A
1HJ9A
1HJXA
1HL2A
1HLEA
1HLGA
1HLVA
1HM9A
1HMTA
1HN4A
1HNJA
1HO8A
1HPCA
1HPLA
1HPTA
1HQVA
1HQZ1
1HR6A
1HR6B
1HRNA
1HSSA
1HSTA
1HT6A
1HTJF
1HTRB
1HTRP
1HULA
1HUWA
1HV5A
1HV9A
1HW6A
1HW7A
1HWTC
1HWXA
1HX0A
1HX1A
1HX1B
1HX8A
1HXNA
1HY7A
1HYEA
1HZFA
1HZHL
1HZTA
1I0ZA
1I1AD
1I1JA
1I1NA
1I1RB
1I24A
1I27A
1I2MA
1I2TA
1I4DA
1I4EA
1I4FA
1I4OC
1I4UA
1I4WA
1I5NA
1I6LA
1I76A
1I7AA
1I7WB
1I7ZA
1I7ZB
1I8NA
1I9SA
1IA8A
1IAGA
1IAPA
1IARB
1IATA
1IAUA
1IAZA
1IB1E
1IBJA
1IBQA
1IC2A
1IC8A
1ICFI
1ICPA
1IDSA
1IE9A
1IEJA
1IF1A
1IFCA
1IFRA
1IG7A
1IGCH
1IGCL
1IGNA
1IGWA
1IHGA
1IHKA
1IHPA
1IIBA
1IICA
1IIUA
1IJBA
1IJLA
1IK9A
1IKNC
1IKND
1IKTA
1ILR1
1IM3D
1IM9D
1IMHC
1IMJA
1IMVA
1IO7A
1IOOA
1IOWA
1IQ0A
1IQ7A
1IQ9A
1IQDA
1IQDB
1IRU1
1IRU2
1IRUA
1IRUB
1IRUC
1IRUD
1IRUE
1IRUF
1IRUG
1IRUH
1IRUI
1IRUJ
1IRUK
1IRUL
1IRXA
1IS1A
1ISEA
1ISPA
1ITBB
1ITVA
1ITWA
1ITZA
1IU8A
1IUQA
1IUZA
1IVHA
1IVYA
1IWDA
1IWEA
1IXMA
1IXXA
1IYKA
1IYXA
1IZ6A
1IZNA
1IZNB
1J02A
1J09A
1J1JA
1J1LA
1J1VA
1J2JB
1J2LA
1J2PA
1J2QH
1J34A
1J34B
1J34C
1J36A
1J55A
1J58A
1J5WA
1J71A
1J72A
1J7JA
1J8FA
1J93A
1J99A
1JA1A
1JB3A
1JB7A
1JB7B
1JBEA
1JBKA
1JBQA
1JC9A
1JD1A
1JDHA
1JDPA
1JDWA
1JEYA
1JEYB
1JFIA
1JFIB
1JFXA
1JGGA
1JH6A
1JHGA
1JHSA
1JI1A
1JI4A
1JI7A
1JIDA
1JIHA
1JIWI
1JJ7A
1JK0A
1JK0B
1JK4A
1JKGA
1JKSA
1JL5A
1JLNA
1JLTA
1JLTB
1JMCA
1JMMA
1JMOA
1JMSA
1JMTA
1JNDA
1JNMA
1JNYA
1JO8A
1JOCA
1JPYA
1JQKA
1JQLB
1JQOA
1JQPA
1JQQA
1JR8A
1JSUC
1JTVA
1JUOA
1JUQA
1JV1A
1JVWA
1JWOA
1JX2B
1JY2N
1JY2O
1JY2P
1JYHA
1JYOA
1JYOE
1JZNA
1JZTA
1K04A
1K0MA
1K1AA
1K32A
1K3IA
1K3YA
1K46A
1K4TA
1K4YA
1K4ZA
1K5DB
1K5JA
1K5NA
1K5NB
1K61A
1K78A
1K7IA
1K8DA
1K8KA
1K8KB
1K8KC
1K8KD
1K8KE
1K8KF
1K8KG
1K8QA
1K8RB
1K8TA
1K94A
1K9VF
1KACA
1KAOA
1KAPP
1KB6A
1KB9A
1KB9B
1KB9C
1KB9D
1KB9E
1KB9F
1KB9G
1KB9H
1KB9I
1KB9J
1KB9K
1KBAA
1KBIA
1KBPA
1KCFA
1KCMA
1KCQA
1KDGA
1KDJA
1KEQA
1KFIA
1KFUL
1KGIA
1KHBA
1KHIA
1KHOA
1KHTA
1KHUA
1KHXA
1KHYA
1KI0A
1KI1B
1KI9A
1KIDA
1KILE
1KJ2A
1KJMA
1KJTA
1KJVA
1KJVB
1KKCA
1KKMA
1KKTA
1KLOA
1KLUA
1KLUB
1KMIZ
1KMMA
1KMTA
1KN1A
1KN1B
1KN3A
1KNMA
1KO6A
1KO6B
1KOEA
1KP6A
1KPFA
1KPIA
1KPSB
1KPTA
1KQ6A
1KQNA
1KR4A
1KRNA
1KRQA
1KRRA
1KT0A
1KT6A
1KTDA
1KTDB
1KTEA
1KTHA
1KTJA
1KTZB
1KU1A
1KUFA
1KV0A
1KVKA
1KW4A
1KWIA
1KWMA
1KWSA
1KXIA
1KXPD
1KXQE
1KXTB
1KXUA
1KXVC
1KY3A
1KYFA
1KZ7A
1KZQA
1KZYC
1L0WA
1L1OC
1L1YA
1L3KA
1L4AA
1L4AB
1L4AC
1L4AD
1L4AE
1L4DB
1L6WA
1L6XA
1L7LA
1L8KA
1L8QA
1L8RA
1L9LA
1L9XA
1LAMA
1LB6A
1LBKA
1LBQA
1LBUA
1LC0A
1LCIA
1LCYA
1LDDA
1LDJA
1LDJB
1LDNA
1LDTL
1LE6A
1LF7A
1LFDA
1LFOA
1LGPA
1LGYA
1LHPA
1LI4A
1LI5A
1LIAB
1LJ5A
1LK2A
1LK2B
1LK3H
1LK3L
1LKIA
1LKKA
1LLAA
1LLDA
1LLMC
1LM5A
1LM7A
1LM8B
1LM8C
1LM8V
1LMIA
1LNIA
1LNSA
1LO6A
1LOPA
1LP1A
1LP1B
1LP9E
1LP9F
1LPBA
1LPBB
1LPFA
1LR5A
1LR7A
1LRIA
1LRZA
1LS6A
1LS9A
1LT8A
1LU4A
1LUAA
1LUGA
1LVFA
1LVLA
1LVOA
1LWDA
1LWJA
1LWUA
1LWUB
1LWUC
1LXIA
1LXJA
1LYBA
1LYBB
1LYVA
1LZJA
1M07A
1M15A
1M1EB
1M1JA
1M1JB
1M1JC
1M1LA
1M3KA
1M3QA
1M48A
1M4JA
1M4LA
1M4RA
1M4UA
1M4ZA
1M5SA
1M5WA
1M6BA
1M6DA
1M6IA
1M7BA
1M85A
1M8AA
1M8RA
1M9XC
1MA3A
1MABG
1MDCA
1MDYA
1MEEA
1MFMA
1MG7A
1MGRA
1MGTA
1MH1A
1MH3A
1MH8A
1MHCA
1MHNA
1MHQA
1MI5D
1MI5E
1MIJA
1MILA
1MJ3A
1MJ4A
1MJCA
1MJHA
1MKAA
1MKHA
1MKKA
1MKPA
1MLDA
1MMQA
1MNMA
1MNNA
1MOQA
1MOXA
1MOXC
1MP8A
1MQSA
1MQSB
1MR1C
1MR3F
1MRQA
1MSPA
1MT5A
1MUWA
1MVHA
1MVKA
1MWAA
1MX3A
1MXEA
1MZ9A
1MZAA
1N0UA
1N0WA
1N10A
1N12A
1N1BA
1N1FA
1N1JA
1N1JB
1N1XA
1N26A
1N2AA
1N3LA
1N45A
1N46A
1N4KA
1N4WA
1N55A
1N57A
1N5UA
1N67A
1N69A
1N6JA
1N7EA
1N7OA
1N7SA
1N7SB
1N7SC
1N7SD
1N8PA
1N9RA
1NA8A
1NB5A
1NB5I
1NB8A
1NC5A
1ND1A
1NDDA
1NEPA
1NEXA
1NEXB
1NEZA
1NEZG
1NF3C
1NG2A
1NGMB
1NGNA
1NH2B
1NH2C
1NH2D
1NHYA
1NHZA
1NI9A
1NJ1A
1NJDA
1NKPA
1NKPB
1NKSA
1NL0L
1NL1A
1NLQA
1NLWA
1NN6A
1NOWA
1NP8A
1NPBA
1NPCA
1NPEA
1NPIA
1NPKA
1NPMA
1NQLB
1NR4A
1NR6A
1NRJA
1NRJB
1NRZA
1NSAA
1NSNH
1NSNL
1NSQA
1NSTA
1NT0A
1NTGA
1NTNA
1NU4A
1NU7D
1NUEA
1NUNA
1NVPB
1NVPC
1NVPD
1NVVS
1NW9B
1NWQA
1NXBA
1NXCA
1NYRA
1NZNA
1O04A
1O0EA
1O0SA
1O6OD
1O6VA
1O6ZA
1O7DA
1O7DB
1O7DC
1O7DD
1O7DE
1O7FA
1O7QA
1O7ZA
1O88A
1O91A
1O9YA
1OAAA
1OAIA
1OB3A
1OC0B
1OCSA
1OD3A
1OD5A
1OEYA
1OEYJ
1OF5A
1OF5B
1OFCX
1OGAD
1OGAE
1OGOX
1OGPA
1OGQA
1OGWA
1OHUA
1OHVA
1OISA
1OJ5A
1OJJA
1OJUA
1OK7A
1OKCA
1OKHA
1OL5A
1OL5B
1OLMA
1OLTA
1OMWA
1OMYA
1OMZA
1ONFA
1ONIA
1ONQA
1ONWA
1OO0A
1OO0B
1OOHA
1OOKG
1OOTA
1OOYA
1OP0A
1OP3H
1OP3K
1OPBA
1OPCA
1OPDA
1OPSA
1OQ9A
1OQCA
1OQVA
1ORFA
1OSVA
1OTHA
1OW1A
1OWSA
1OWSB
1OXJA
1OY3B
1OY3D
1OYGA
1OZ2A
1P16A
1P1JA
1P1XA
1P22A
1P22B
1P27B
1P32A
1P3QQ
1P3RA
1P49A
1P4LD
1P4UA
1P4XA
1P5JA
1P5VA
1P5VB
1P5ZB
1P6PA
1P7HL
1P7OA
1P7TA
1P8JA
1P8KZ
1P9SA
1PBKA
1PCAA
1PCAB
1PCFA
1PCHA
1PCVA
1PCXA
1PD21
1PDGA
1PDKB
1PDNC
1PDOA
1PDUA
1PDZA
1PE9A
1PEXA
1PFKA
1PFVA
1PGBA
1PGUA
1PHNA
1PHNB
1PHPA
1PINA
1PJ3A
1PJAA
1PJHA
1PJUA
1PK1B
1PK6A
1PK6B
1PK6C
1PK8A
1PL3A
1PL4A
1PL5A
1PLCA
1PLFA
1PLQA
1PM1X
1PMLA
1PMTA
1PN0A
1PN2A
1PO5A
1PO8A
1POCA
1POIA
1POIB
1PP2L
1PPFE
1PPJA
1PPJB
1PPJC
1PPJD
1PPJF
1PPJG
1PPJH
1PPJI
1PPJJ
1PPRM
1PQ1A
1PQ2A
1PQ3A
1PQ7A
1PQHA
1PSRA
1PTFA
1PUEE
1PUFA
1PUFB
1PV1A
1PV9A
1PVDA
1PVGA
1PVHB
1PVVA
1PWAA
1PWBA
1PWHA
1PXVA
1PXVC
1PXYA
1PYTA
1PYTD
1PZ7A
1PZLA
1PZWA
1Q0EA
1Q0GA
1Q0PA
1Q13A
1Q1CA
1Q25A
1Q2BA
1Q2HA
1Q32A
1Q33A
1Q3AA
1Q3LA
1Q3OA
1Q40B
1Q42A
1Q47A
1Q4GA
1Q5HA
1Q5ZA
1Q67A
1Q79A
1Q7FA
1Q7LA
1Q7LB
1Q7SA
1Q8HA
1Q92A
1QAHA
1QB2A
1QBJA
1QC6A
1QCSA
1QD9A
1QDEA
1QDMA
1QE0A
1QEZA
1QF5A
1QFOA
1QFTA
1QFZA
1QGIA
1QGKB
1QGRA
1QGVA
1QH4A
1QHLA
1QHWA
1QJCA
1QJWA
1QK1A
1QKRA
1QL0A
1QLMA
1QLPA
1QMDA
1QMGA
1QMHA
1QMVA
1QNAA
1QNTA
1QNXA
1QO3A
1QO3C
1QOIA
1QOUA
1QOYA
1QOZA
1QPCA
1QQDA
1QQFA
1QR4A
1QRDA
1QRPE
1QRVA
1QSDA
1QSNA
1QTNA
1QTNB
1QTQA
1QUAA
1QUBA
1QUUA
1QWIA
1QWJA
1QWOA
1QWTA
1QWYA
1QX4A
1QYNA
1QZ7B
1QZ8A
1QZGA
1QZMA
1R03A
1R0DA
1R0RE
1R0RI
1R13A
1R17A
1R1KA
1R1KD
1R2BA
1R2QA
1R3HA
1R3SA
1R45A
1R4CA
1R4MB
1R4PA
1R4PB
1R4WA
1R5LA
1R5MA
1R6FA
1R6NA
1R6UA
1R6XA
1R77A
1R7MA
1R85A
1R88A
1R8HA
1R8NA
1R8SA
1R8SE
1R9OA
1R9WA
1RB9A
1RC9A
1RDO1
1RE0B
1REOA
1RFMA
1RFNA
1RFNB
1RFSA
1RG9A
1RGXA
1RHGA
1RHSA
1RIEA
1RJ8A
1RK8C
1RKBA
1RKDA
1RKGA
1RLWA
1RM4A
1RM8A
1RMDA
1RMRA
1RNFA
1ROAA
1ROCA
1RP0A
1RP1A
1RP4A
1RPXA
1RPYA
1RQ0A
1RQJA
1RQWA
1RRAA
1RREA
1RRHA
1RRPB
1RSYA
1RT8A
1RTFB
1RTQA
1RUTX
1RUWA
1RV3A
1RX0A
1RXTA
1RXYA
1RYBA
1RYOA
1RYP1
1RYP2
1RYPA
1RYPB
1RYPC
1RYPD
1RYPE
1RYPF
1RYPG
1RYPH
1RYPI
1RYPJ
1RYPK
1RYPL
1RZ4A
1S0AA
1S1CX
1S1DA
1S1PA
1S1QA
1S2MA
1S35A
1S3EA
1S3SG
1S4NA
1S55A
1S6BA
1S6BB
1S8IA
1S95A
1S96A
1S9CA
1SACA
1SATA
1SB2A
1SB2B
1SBXA
1SC3A
1SC3B
1SCJB
1SDDA
1SDDB
1SEGA
1SEKA
1SENA
1SEZA
1SF8A
1SFPA
1SFRA
1SG0A
1SG1X
1SG4A
1SG6A
1SGPE
1SH5A
1SHSA
1SHUX
1SHZA
1SIFA
1SIQA
1SKNP
1SKZA
1SLUA
1SMBA
1SMDA
1SMPI
1SMRA
1SMXA
1SN4A
1SNBA
1SPBP
1SPHA
1SPIA
1SPPA
1SPPB
1SQ9A
1SQIA
1SQNA
1SQWA
1SRAA
1SRDA
1SRQA
1ST0A
1STFE
1SU8A
1SURA
1SV0A
1SV0C
1SVMA
1SVTO
1SW6A
1SXJA
1SXJB
1SXJC
1SXJD
1SXJE
1SXRA
1SY7A
1SYXB
1SZ2A
1SZ7A
1SZBA
1SZHA
1T0IA
1T0ZA
1T10A
1T15A
1T2KD
1T34A
1T3CA
1T4HA
1T5IA
1T61A
1T61C
1T64A
1T6NA
1T6UA
1T7RA
1T7VA
1T83C
1T8KA
1T8TA
1T91A
1T94A
1T98A
1T9BA
1T9IA
1TA3A
1TA3B
1TA9A
1TABI
1TAFA
1TAFB
1TAWB
1TAZA
1TB3A
1TBRR
1TBUA
1TC3C
1TCOA
1TCOB
1TDHA
1TDIA
1TDQA
1TDQB
1TEJA
1TEJB
1TEVA
1TFDA
1TFEA
1TFPA
1TFXC
1TFZA
1TG0A
1TG6A
1TGJA
1TGRA
1TGSI
1TGXA
1TH0A
1THFD
1THGA
1THMA
1TIFA
1TIGA
1TJCA
1TJXA
1TKEA
1TKJA
1TL2A
1TMQA
1TMYA
1TN3A
1TNRA
1TNRR
1TO2E
1TO2I
1TO4A
1TQ4A
1TQNA
1TRBA
1TT8A
1TU3F
1TU5A
1TU6A
1TUEA
1TUEB
1TVXA
1TW4A
1TW6A
1TWFA
1TWFB
1TWFC
1TWFF
1TWFH
1TWFI
1TWFJ
1TWFK
1TWFL
1TX4A
1TX6I
1TXNA
1TY4C
1TZHB
1TZYA
1TZYB
1U0OC
1U0SA
1U0TA
1U17A
1U2CA
1U2HA
1U2ZA
1U3WA
1U4GA
1U58A
1U5DA
1U5FA
1U5PA
1U5RA
1U5UA
1U6EA
1U79A
1U7BA
1U7LA
1U8FO
1U8ZA
1U94A
1UA7A
1UADC
1UBDC
1UBYA
1UCNA
1UCSA
1UCTA
1UCYJ
1UCYK
1UEBA
1UEXA
1UEXB
1UFIA
1UG4A
1UGHI
1UHGA
1UIJA
1UIXA
1UJ0A
1UJKA
1UK0A
1UKFA
1UKLC
1UKUA
[truncated: 1,714 more rows]

## Sheet: 1048 extra
Subloc	PDB IDs
4	1a0jA
4	1a5iA
4	1a6zA
4	1accA
4	1ae7A
4	1aepA
4	1agiA
4	1agqA
4	1ahoA
4	1ahwA
4	1ahwB
4	1ak0A
4	1aluA
4	1alyA
4	1aocA
4	1apaA
4	1aqkH
4	1aqkL
4	1aqzA
4	1arbA
4	1as4A
4	1ashA
4	1atlA
4	1atzA
4	1au1A
4	1avgI
4	1avwB
4	1ax8A
4	1axiA
4	1axiB
4	1ayoA
4	1b09A
4	1b1uA
4	1b1xA
4	1b3aA
4	1b41A
4	1b5lA
4	1b8kA
4	1b9oA
4	1bcpA
4	1bcpB
4	1bcpC
4	1bcpD
4	1bcpF
4	1bd2D
4	1beaA
4	1bebA
4	1bg4A
4	1bgcA
4	1bgeA
4	1bh6A
4	1bheA
4	1bhpA
4	1bikA
4	1bioA
4	1bj1H
4	1bj7A
4	1bjjA
4	1bk1A
4	1bmgA
4	1bndA
4	1bnlA
4	1bp3B
4	1bqqM
4	1bquA
4	1bqyA
4	1bruP
4	1bu8A
4	1budA
4	1bunA
4	1bunB
4	1bvnT
4	1bx7A
4	1by2A
4	1c1jA
4	1c3dA
4	1c3hA
4	1c4qA
4	1c7kA
4	1ccdA
4	1cd9B
4	1cdtA
4	1cewI
4	1cexA
4	1cf3A
4	1chkA
4	1ciuA
4	1cm9A
4	1cseI
4	1cv8A
4	1cvlA
4	1d0dA
4	1d2oA
4	1d6rI
4	1d6vH
4	1d6vL
4	1d7pM
4	1d9cA
4	1dbiA
4	1ddjA
4	1de4C
4	1deeB
4	1deeG
4	1dhkB
4	1dixA
4	1djsB
4	1djtA
4	1dk0A
4	1dkiA
4	1dleA
4	1dokA
4	1dpyA
4	1dqzA
4	1dtdA
4	1dtdB
4	1dtxA
4	1dtzA
4	1dugA
4	1dx5I
4	1dy2A
4	1dy5A
4	1dyqA
4	1dzkA
4	1e1hB
4	1e43A
4	1e5pA
4	1eagA
4	1eaiC
4	1eajA
4	1eakA
4	1eawA
4	1edyA
4	1eerA
4	1eerB
4	1eg4A
4	1egzA
4	1ejaB
4	1ejgA
4	1eltA
4	1em7A
4	1enfA
4	1eokA
4	1epaA
4	1epwA
4	1eq9A
4	1eqcA
4	1escA
4	1esrA
4	1et9A
4	1eteA
4	1ethA
4	1ev2A
4	1ev2E
4	1evsA
4	1ew3A
4	1ex9A
4	1exuA
4	1ey4A
4	1f0nA
4	1f1sA
4	1f2lA
4	1f32A
4	1f42A
4	1f45B
4	1f6fA
4	1f6fB
4	1f7zA
4	1f86A
4	1f94A
4	1f9rA
4	1fakH
4	1fakI
4	1fakL
4	1fakT
4	1fasA
4	1fblA
4	1fcqA
4	1fd3A
4	1fe8H
4	1fe8L
4	1ff4A
4	1fkqA
4	1fleI
4	1fltX
4	1fnaA
4	1fnhA
4	1fnsH
4	1fnsL
4	1fo0A
4	1fo0B
4	1fonA
4	1fssA
4	1fvuA
4	1fvuB
4	1fxyA
4	1fyhA
4	1fyhB
4	1fzcA
4	1fzcB
4	1fzdA
4	1fzvA
4	1g2xA
4	1g4iA
4	1g4wR
4	1g5aA
4	1g66A
4	1g6xA
4	1gbsA
4	1gciA
4	1gcyA
4	1genA
4	1ghqB
4	1gl4A
4	1gl4B
4	1gm6A
4	1gmzA
4	1godA
4	1gouA
4	1gp7A
4	1gpeA
4	1gplA
4	1gr3A
4	1gs9A
4	1gt1A
4	1gvcA
4	1gvkB
4	1gvzA
4	1gwyA
4	1gycA
4	1h0dA
4	1h0dB
4	1h30A
4	1h45A
4	1h4pA
4	1h59B
4	1h6lA
4	1h76A
4	1h8pA
4	1h8uA
4	1hc9A
4	1hcfA
4	1hcfX
4	1hcnA
4	1hcnB
4	1hfcA
4	1hfxA
4	1hg7A
4	1hguA
4	1hiaA
4	1hiaB
4	1hj8A
4	1hj9A
4	1hjxA
4	1hlgA
4	1hn4A
4	1hplA
4	1hptA
4	1hrnA
4	1hssA
4	1ht6A
4	1htrB
4	1htrP
4	1hulA
4	1huwA
4	1hv5A
4	1hx0A
4	1hxnA
4	1hy7A
4	1hzfA
4	1hzhL
4	1i1aD
4	1i1jA
4	1i1rB
4	1i4fA
4	1i4uA
4	1i7zA
4	1i7zB
4	1i8nA
4	1iagA
4	1iarB
4	1iazA
4	1ibqA
4	1idsA
4	1iejA
4	1igcH
4	1igcL
4	1ihkA
4	1ihpA
4	1iiuA
4	1ijbA
4	1ijlA
4	1im9D
4	1imvA
4	1iooA
4	1iq7A
4	1iq9A
4	1iqdA
4	1iqdB
4	1ispA
4	1itbB
4	1itvA
4	1iwdA
4	1ixxA
4	1j2lA
4	1j34A
4	1j34B
4	1j34C
4	1j36A
4	1j71A
4	1jb3A
4	1jc9A
4	1jdpA
4	1jfxA
4	1ji1A
4	1jiwI
4	1jk4A
4	1jl5A
4	1jltA
4	1jltB
4	1jmmA
4	1jmoA
4	1jndA
4	1jpyA
4	1jvwA
4	1jy2N
4	1jy2O
4	1jy2P
4	1jznA
4	1k3iA
4	1k46A
4	1k5nA
4	1k5nB
4	1k7iA
4	1k8dA
4	1k8qA
4	1k8tA
4	1kacA
4	1kapP
4	1kbaA
4	1kbpA
4	1kdgA
4	1kgiA
4	1khoA
4	1ki0A
4	1kj2A
4	1kjmA
4	1kjvA
4	1kjvB
4	1kktA
4	1kloA
4	1kluA
4	1kluB
4	1knmA
4	1koeA
4	1kp6A
4	1kptA
4	1krnA
4	1kt6A
4	1kthA
4	1ktjA
4	1ktzB
4	1kufA
4	1kv0A
4	1kwiA
4	1kwmA
4	1kxiA
4	1kxqE
4	1kxtB
4	1kxvC
4	1l1yA
4	1l4dB
4	1l6xA
4	1l9lA
4	1lb6A
4	1lbuA
4	1ldtL
4	1le6A
4	1lf7A
4	1lgyA
4	1lj5A
4	1lk2A
4	1lk2B
4	1lk3H
4	1lk3L
4	1lkiA
4	1llaA
4	1lmiA
4	1lniA
4	1lo6A
4	1lp1B
4	1lp9E
4	1lp9F
4	1lpbA
4	1lpbB
4	1lr7A
4	1lriA
4	1lu4A
4	1lwuA
4	1lwuB
4	1lwuC
4	1lxiA
4	1lyvA
4	1m07A
4	1m1jA
4	1m1jB
4	1m1jC
4	1m48A
4	1m4lA
4	1m4rA
4	1m4uA
4	1m6bA
4	1m8aA
4	1m8rA
4	1meeA
4	1mgrA
4	1mh8A
4	1mi5D
4	1mi5E
4	1mkkA
4	1mmqA
4	1moxA
4	1moxC
4	1mvkA
4	1mwaA
4	1mz9A
4	1n10A
4	1n12A
4	1n1fA
4	1n1xA
4	1n26A
4	1n4wA
4	1n5uA
4	1n67A
4	1n7oA
4	1nd1A
4	1nepA
4	1nezA
4	1nezG
4	1nl0L
4	1nl1A
4	1npcA
4	1npeA
4	1npiA
4	1npmA
4	1nqlB
4	1nr4A
4	1nsaA
4	1nsnH
4	1nsnL
4	1nt0A
4	1ntnA
4	1nu7D
4	1nunA
4	1nxbA
4	1o0eA
4	1o6vA
4	1o7zA
4	1o88A
4	1o91A
4	1oc0B
4	1od3A
4	1ogaD
4	1ogaE
4	1ogoX
4	1ogqA
4	1ojjA
4	1okhA
4	1omyA
4	1onqA
4	1oohA
4	1ookG
4	1op0A
4	1op3H
4	1op3K
4	1opsA
4	1oqvA
4	1owsA
4	1owsB
4	1oygA
4	1p4lD
4	1p5vA
4	1p5vB
4	1p7oA
4	1pcaA
4	1pcaB
4	1pdgA
4	1pdkB
4	1pe9A
4	1pexA
4	1pgbA
4	1pjuA
4	1pk6A
4	1pk6B
4	1pk6C
4	1pl3A
4	1plfA
4	1pm1X
4	1pmlA
4	1po8A
4	1pocA
4	1pp2L
4	1ppfE
4	1pq7A
4	1pvhB
4	1pwaA
4	1pwbA
4	1pytA
4	1pytD
4	1pz7A
4	1q0pA
4	1q2bA
4	1q3aA
4	1q47A
4	1q5zA
4	1q8hA
4	1qfoA
4	1qftA
4	1qgiA
4	1qjwA
4	1ql0A
4	1qlpA
4	1qmdA
4	1qnxA
4	1qo3A
4	1qo3C
4	1qoyA
4	1qozA
4	1qqdA
4	1qqfA
4	1qr4A
4	1qrpE
4	1quaA
4	1qubA
4	1qwoA
4	1qwyA
4	1r0rE
4	1r0rI
4	1r13A
4	1r17A
4	1r3hA
4	1r45A
4	1r4cA
4	1r4pA
4	1r4pB
4	1r6fA
4	1r77A
4	1r85A
4	1r88A
4	1r8nA
4	1rc9A
4	1reoA
4	1rfnA
4	1rfnB
4	1rgxA
4	1rhgA
4	1rj8A
4	1rm8A
4	1rmrA
4	1rnfA
4	1roaA
4	1rp1A
4	1rraA
4	1rtfB
4	1rtqA
4	1ryoA
4	1s6bA
4	1s6bB
4	1s8iA
4	1sacA
4	1satA
4	1sb2A
4	1sb2B
4	1scjB
4	1sddA
4	1sddB
4	1segA
4	1sekA
4	1sfpA
4	1sfrA
4	1sg1X
4	1sgpE
4	1skzA
4	1sluA
4	1smdA
4	1smpI
4	1smrA
4	1sn4A
4	1snbA
4	1spbP
4	1sppA
4	1sppB
4	1sraA
4	1sxrA
4	1sy7A
4	1szbA
4	1szhA
4	1t0zA
4	1t34A
4	1t3cA
4	1t61A
4	1t61C
4	1t7vA
4	1t83C
4	1ta3A
4	1ta3B
4	1tabI
4	1tawB
4	1tbrR
4	1tdqA
4	1tdqB
4	1tejA
4	1tejB
4	1tfdA
4	1tfpA
4	1tfxC
4	1tgjA
4	1tgrA
4	1tgsI
4	1tgxA
4	1thgA
4	1thmA
4	1tkjA
4	1tmqA
4	1tn3A
4	1tnrA
4	1tnrR
4	1to2E
4	1to2I
4	1tu5A
4	1tvxA
4	1tx6I
4	1tzhB
4	1u0oC
4	1u17A
4	1u2cA
4	1u4gA
4	1u58A
4	1ua7A
4	1ucsA
4	1uctA
4	1ucyJ
4	1ucyK
4	1uexA
4	1uexB
4	1ug4A
4	1uhgA
4	1ukfA
4	1uldA
4	1umrA
4	1umrC
4	1un3A
4	1uoyA
4	1uteA
4	1utgA
4	1uv0A
4	1uw6A
4	1uwcA
4	1uwxH
4	1uwxK
4	1uy4A
4	1uzkA
4	1v04A
4	1v0lA
4	1v5iB
4	1v6pA
4	1v7mH
4	1v7mV
4	1v7pA
4	1v7pB
4	1v7pC
4	1vapA
4	1vb0A
4	1vf8A
4	1vgkA
4	1vhhA
4	1vipA
4	1vmoA
4	1vyoA
4	1vzjA
4	1vzmA
4	1w0pA
4	1w18A
4	1w1oA
4	1w79A
4	1w8aA
4	1w8oA
4	1waqA
4	1wbxA
4	1wczA
4	1whoA
4	1wniA
4	1wq8A
4	1wq9A
4	1wqjB
4	1wu3I
4	1wvrA
4	1wwwV
4	1wwwX
4	1wxrA
4	1wz9A
4	1wzzA
4	1x7aC
4	1x89A
4	1x8qA
4	1x9fA
4	1x9fB
4	1x9fC
4	1x9fD
4	1xedA
4	1xf1A
4	1xh3A
4	1xhnA
4	1xkgA
4	1xkiA
4	1xkkA
4	1xkuA
4	1xtaA
4	1xwdB
4	1xwdC
4	1xwvA
4	1xx1A
4	1y12A
4	1y4lA
4	1y62A
4	1y6kR
4	1y93A
4	1ya9A
4	1yc0I
4	1ydpA
4	1yksA
4	1yldB
4	1yphC
4	1yphE
4	1yqsA
4	1yqyA
4	1yrtA
4	1yvbA
4	1ywmA
4	1yxlA
4	1yy9C
4	1yy9D
4	1yydA
4	1z3uA
4	1z5rA
4	1z7cA
4	1z7kB
4	1zanH
4	1zanL
4	1zeiA
4	1zhrA
4	1zjkA
4	1zkzA
4	1zlhB
4	1zndA
4	1zr0B
4	1zt1A
4	1zt3A
4	1zt4A
4	1zvsA
4	1zwxA
4	2a01A
4	2a31A
4	2a7tA
4	2a97A
4	2abxA
4	2achB
4	2adfH
4	2adfL
4	2aepA
4	2aepH
4	2aepL
4	2aibA
4	2anyA
4	2aozA
4	2aq2A
4	2aq2B
4	2arpA
4	2ascA
4	2asuB
4	2atmA
4	2b2xA
4	2b2xH
4	2b2xL
4	2b5iB
4	2b5iC
4	2b5iD
4	2b5rA
4	2b5tI
4	2b6dA
4	2b97A
4	2bb6A
4	2bdgA
4	2bdnH
4	2bdnL
4	2bdzA
4	2bnqD
4	2bnqE
4	2boqA
4	2bvrH
4	2bwkA
4	2bypA
4	2c4bA
4	2c5wB
4	2c8eE
4	2capA
4	2cb3A
4	2ceoA
4	2cg7A
4	2ck2A
4	2ctxA
4	2d2mA
4	2d2mB
4	2d2mC
4	2d2mD
4	2d3nA
4	2d3vA
4	2d48A
4	2d9qB
4	2ddbA
4	2ddrA
4	2dduA
4	2dp4E
4	2dsrG
4	2dypD
4	2e0jA
4	2e2dC
4	2e33A
4	2e3bA
4	2e3xA
4	2e3xB
4	2e3xC
4	2e56A
4	2e7dA
4	2ebnA
4	2eboA
4	2ejnA
4	2erlA
4	2es4D
4	2esvA
4	2esvD
4	2esvE
4	2et1A
4	2f01A
4	2f3cI
4	2f68X
4	2f91A
4	2f9nA
4	2fd4A
4	2fd6H
4	2fd6L
4	2fd6U
4	2fdbM
4	2fi3I
4	2fibA
4	2fikA
4	2fl5A
4	2fl5B
4	2fm8A
4	2fm9A
4	2fpqA
4	2fz6A
4	2g2rA
4	2g2rB
4	2g2uA
4	2g2uB
4	2g58A
4	2g5bA
4	2g5bB
4	2g7iA
4	2g81I
4	2gj1A
4	2gj6D
4	2gjpA
4	2gk2A
4	2gmfA
4	2gooC
4	2goxB
4	2gzbA
4	2h26A
4	2h5fA
4	2h62A
4	2h62C
4	2h62D
4	2h6tA
4	2h7oA
4	2h7zA
4	2h7zB
4	2h8uA
4	2ha2A
4	2hi9A
4	2hlcA
4	2hnuA
4	2hp4A
4	2hr0A
4	2hyvA
4	2hzqA
4	2i61A
4	2i9aA
4	2igdA
4	2iidA
4	2ijoA
4	2ijoB
4	2ilkA
4	2ilnI
4	2ilpA
4	2iteA
4	2j0nA
4	2j0tD
4	2j12A
4	2j1gA
4	2j1kC
4	2j2zA
4	2j2zB
4	2j4uP
4	2j5wA
4	2j5yA
4	2j5zA
4	2j6eH
4	2j6eL
4	2j7zA
4	2j88H
4	2jb5H
4	2jb5L
4	2jetB
4	2jetC
4	2jhmF
4	2nojB
4	2nsmA
4	2ntpA
4	2nvhA
4	2nx5D
4	2nx5E
4	2nyyC
4	2nyyD
4	2nyzD
4	2nz1A
4	2o04A
4	2o1kA
4	2o5xH
4	2o5xL
4	2o6pA
4	2o8tA
4	2oayA
4	2obdA
4	2odpA
4	2odyE
4	2omwB
4	2omzB
4	2oqdA
4	2or2A
4	2oslA
4	2oslB
4	2ou1A
4	2ovxA
4	2oxeA
4	2p39A
4	2p49B
4	2p9rA
4	2p9wA
4	2pi6A
4	2pjyC
4	2plhA
4	2pmsC
4	2pmvA
4	2pnsA
4	2pspA
4	2psyA
4	2pvfA
4	2pw8I
4	2q8rE
4	2q98A
4	2qc1B
4	2qcqA
4	2qhdA
4	2qjbC
4	2qkiB
4	2qkiC
4	2qn0A
4	2qo9A
4	2qomA
4	2qqhA
4	2qqiA
4	2qqkA
4	2qqnH
4	2qqnL
4	2qtwA
4	2qtwB
4	2qv3A
4	2r0lA
4	2r2oA
4	2r37A
4	2r56H
4	2r9pA
4	2ra3A
4	2ra6A
4	2rb8A
4	2rblA
4	2rcsH
4	2rcsL
4	2sakA
4	2sfaA
4	2sicI
4	2sliA
4	2sn3A
4	2tgiA
4	2uurA
4	2uuyB
4	2uwnA
4	2uy2A
4	2uy6B
4	2v9tA
4	2v9tB
4	2vh3A
4	2z30A
4	2z30B
4	2z64A
4	2z64C
4	2z65A
4	2z8gA
4	2zchH
4	2zchL
4	2zchP
4	2ze9A
4	3b2mA
4	3b8zA
4	3bb0A
4	3beiA
4	3besR
4	3bevA
4	3bevB
4	3bpoA
4	3bpoC
4	3bpsE
4	3c0nA
4	3coxA
4	3er5E
4	3fruA
4	3il8A
4	3ovoA
4	3sebA
4	3thiA
4	3tssA
4	4htcI
4	5hpgA
4	7ahlA
4	830cA
4	8i1bA
4	8tlnE

## Sheet: 90 chloro
Subloc	PDB IDs
6	1a70A
6	1ag6A
6	1awdA
6	1b8dA
6	1b8dB
6	1bt3A
6	1bypA
6	1c6rA
6	1civA
6	1ctjA
6	1cyjA
6	1d7oA
6	1dcuA
6	1dj2A
6	1dj3A
6	1dlyA
6	1e2wA
6	1e5xA
6	1ekjA
6	1eyxA
6	1eyxB
6	1f99A
6	1f99B
6	1fb6A
6	1fndA
6	1frrA
6	1gaqA
6	1gaqB
6	1gdvA
6	1gk8A
6	1gk8I
6	1h65A
6	1hczA
6	1i24A
6	1ibjA
6	1itzA
6	1iuqA
6	1iuzA
6	1j93A
6	1kdjA
6	1kn1A
6	1kn1B
6	1liaB
6	1ls9A
6	1n1bA
6	1oq9A
6	1phnA
6	1phnB
6	1plcA
6	1pprM
6	1qfzA
6	1qmgA
6	1rfsA
6	1rm4A
6	1rp0A
6	1rpxA
6	1rybA
6	1spiA
6	1srdA
6	1t9iA
6	1u79A
6	1v08A
6	1v2bA
6	1vbgA
6	1vykA
6	1wddA
6	1wddS
6	1wriA
6	1x1nA
6	1xg0A
6	1xg0B
6	1xg0C
6	1ybhA
6	1yp2A
6	2bhwA
6	2brjA
6	2ce0A
6	2ex5A
6	2g9mA
6	2h21A
6	2pltA
6	2pmpA
6	2pu9A
6	2pu9B
6	2pu9C
6	2z20A
6	3rubS
6	7mdhA
6	7pcyA
6	8rucI

## Sheet: 534 in > 1 subloc
PDB IDs	Subloc	Subloc	Subloc
2iwgB	1	3	4		64 in 3 subloc
2ibgE	1	3	4
2bgrA	1	3	4		471 in 2 subloc
2ibgA	1	3	4
1at0A	1	3	4
1qahA	1	3	7
2jdqA	1	3	7
2jdqD	1	3	7
1ma3A	1	3	8
2fojA	1	3	8
1ycsB	1	3	8
2h59A	1	3	8
2j21A	1	3	8
2aaxA	1	3	8
1kzyC	1	3	8
1ycqA	1	3	8
2b3gA	1	3	8
1hd2A	3	7	9
2c0lB	3	7	9
1v18B	1	3	10
2hziA	1	3	10
2i2qA	1	3	10
1p22B	1	3	10
1g3jB	1	3	10
1i7wB	1	3	10
1cfyA	1	3	10
1qz7B	1	3	10
2p1mA	1	3	10
1dowA	1	3	10
1jdhA	1	3	10
2p1mB	1	3	10
1ydiA	1	3	10
2gl7B	1	3	10
2efkA	1	3	10
1bbzA	1	3	10
1p22A	1	3	10
2gl7C	1	3	10
1m1eB	1	3	10
1c0gA	3	4	10
2fymA	3	4	10
1yagA	3	4	10
1d4xG	3	4	10
1kcqA	3	4	10
1kxpD	3	4	10
2fh1A	3	4	10
2j3wA	1	3	11
2j3wB	1	3	11
1s3sG	1	3	11
2e0tA	1	3	11
1wr6A	1	3	11
2ahmE	3	8	11
1p9sA	3	8	11
2j97A	3	8	11
2h2zA	3	8	11
2ahmA	3	8	11
2fygA	3	8	11
1qz8A	3	8	11
2acfA	3	8	11
1lvoA	3	8	11
2h85A	3	8	11
2gtiA	3	8	11
2fe8A	3	8	11
2spcA	3	10	11
2a40B	1	3	4
1ci4A	1	3
2dvwA	1	3
2oj4A	1	3
1xgwA	1	3
1kt0A	1	3
1nexB	1	3
1xapA	1	3
2j0sA	1	3
1j72A	1	3
2h61A	1	3
2pi0A	1	3
1qbjA	1	3
1k0mA	1	3
2nptB	1	3
2o37A	1	3
1bf5A	1	3
1e32A	1	3
1twfB	1	3
1iruA	1	3
2rk3A	1	3
2qrvA	1	3
2q8kA	1	3
2i4iA	1	3
1i2mA	1	3
1c3gA	1	3
2f4mA	1	3
2c2vS	1	3
1iruJ	1	3
1rypD	1	3
1rz4A	1	3
1iru2	1	3
2ozaA	1	3
1g2qA	1	3
2r25B	1	3
1h4rA	1	3
1wmhB	1	3
1fo1A	1	3
1oo0B	1	3
2hw6A	1	3
2cchA	1	3
2dexX	1	3
1xk5A	1	3
1uzxA	1	3
1uw4B	1	3
2jgzB	1	3
1rk8C	1	3
1tevA	1	3
1t2kD	1	3
2ofzA	1	3
1zoqC	1	3
1twfH	1	3
1iruK	1	3
1jmsA	1	3
1qgkB	1	3
2ixoA	1	3
1ukzA	1	3
2grrB	1	3
1twfC	1	3
1zvfA	1	3
1nexA	1	3
2f4mB	1	3
1h2kS	1	3
2nn8A	1	3
2ca6A	1	3
2bikB	1	3
1rypK	1	3
2iuwA	1	3
1iruF	1	3
2hesX	1	3
1zc3B	1	3
1syxB	1	3
2nptA	1	3
2qrvB	1	3
2dlcX	1	3
1iruB	1	3
1zvdA	1	3
1y14A	1	3
2ovjA	1	3
1khuA	1	3
2j0sT	1	3
1unqA	1	3
1cktA	1	3
2v74B	1	3
1olmA	1	3
2axiA	1	3
2f5yA	1	3
1wkpA	1	3
2v8sV	1	3
1hx1A	1	3
1wrdA	1	3
1ucnA	1	3
2javA	1	3
1ogwA	1	3
1rypC	1	3
2axyA	1	3
1oo0A	1	3
1u8fO	1	3
1mx3A	1	3
1qgrA	1	3
1jsuC	1	3
1lddA	1	3
2oucA	1	3
2qhoB	1	3
1uocA	1	3
2b5nA	1	3
1twfK	1	3
1mxeA	1	3
2gx9A	1	3
1wa5B	1	3
1p7hL	1	3
1zgkA	1	3
1zx6A	1	3
1upkA	1	3
1rypJ	1	3
1wa5C	1	3
1qoiA	1	3
2a25A	1	3
2j0sC	1	3
1wakA	1	3
2nszA	1	3
2a26A	1	3
1a17A	1	3
2qjlA	1	3
1iruL	1	3
2g80A	1	3
2g7rA	1	3
1ldjA	1	3
2olmA	1	3
2j6aA	1	3
1stfE	1	3
1wvnA	1	3
1m1lA	1	3
1a02F	1	3
2octA	1	3
1iruG	1	3
1q1cA	1	3
2h8nA	1	3
1ayzA	1	3
2hthB	1	3
1jbqA	1	3
2gibA	1	3
1bgfA	1	3
2b5lC	1	3
2gtnA	1	3
1uurA	1	3
1ygsA	1	3
2a98A	1	3
1twfL	1	3
1ya0A	1	3
1s1qA	1	3
1twfJ	1	3
1ryp1	1	3
1pvdA	1	3
1iruH	1	3
1sq9A	1	3
2z5kA	1	3
2iwrA	1	3
1nhzA	1	3
2imgA	1	3
1rypF	1	3
1rrpB	1	3
1oniA	1	3
1oaiA	1	3
2ckkA	1	3
1hx1B	1	3
1r0dA	1	3
1lm8B	1	3
1qwtA	1	3
1iruC	1	3
1rypH	1	3
1zrzA	1	3
1a0aA	1	3
1t0iA	1	3
2cchB	1	3
2oxcA	1	3
2c1tC	1	3
2egoA	1	3
1g7nA	1	3
1u5dA	1	3
1vlpA	1	3
2gzvA	1	3
1bobA	1	3
1iknC	1	3
1ldjB	1	3
1kpfA	1	3
2q3fA	1	3
2p8qB	1	3
1qb2A	1	3
2esbA	1	3
1oj5A	1	3
1h2kA	1	3
1ci6A	1	3
1rypB	1	3
1p27B	1	3
1rypI	1	3
1di2A	1	3
1lm8C	1	3
1iruD	1	3
2j7qA	1	3
1khxA	1	3
2qfaC	1	3
1xaoA	1	3
1zxmA	1	3
1a06A	1	3
2c7nA	1	3
2bkaA	1	3
2ckgA	1	3
1oy3B	1	3
2qsfA	1	3
2je0A	1	3
2g7bA	1	3
1twfF	1	3
1v0dA	1	3
2hjnA	1	3
2qkdA	1	3
2qfaB	1	3
2hqxA	1	3
1rypE	1	3
2p0wA	1	3
2hwyA	1	3
1p3qQ	1	3
1sw6A	1	3
1nhyA	1	3
1vyiA	1	3
1oy3D	1	3
1vzoA	1	3
1bg1A	1	3
1mr1C	1	3
1of5B	1	3
1imjA	1	3
1iru1	1	3
2r25A	1	3
2ou2A	1	3
1iknD	1	3
1wmhA	1	3
2pmyA	1	3
1xh8A	1	3
1zzwA	1	3
1mhnA	1	3
1gqpA	1	3
1k5dB	1	3
1xmkA	1	3
1g62A	1	3
1iruI	1	3
2as5F	1	3
1xd3A	1	3
1nueA	1	3
2ri7A	1	3
1ailA	1	3
1rypG	1	3
1lxjA	1	3
1edzA	1	3
1x3zA	1	3
2qs9A	1	3
1devB	1	3
2uyzB	1	3
1ryp2	1	3
2dvwB	1	3
2b9hA	1	3
1l3kA	1	3
1rypA	1	3
1uw4A	1	3
3bpyA	1	3
1j55A	1	3
1twfI	1	3
2p2rA	1	3
2qsfX	1	3
1of5A	1	3
1iruE	1	3
1jkgA	1	3
2g95A	1	3
2gliA	1	3
1a12A	1	3
1ycdA	1	3
2a1rA	1	3
1cvjA	1	3
1lm8V	1	3
1zzkA	1	3
1w9cA	1	3
1tw6A	1	3
1jd1A	1	3
2g45A	1	3
1ia8A	1	3
1rypL	1	3
1s95A	1	3
2hd5A	1	3
1sifA	1	3
1dcoA	1	3
1y14B	1	3
1st0A	1	3
1tq4A	1	3
2j1dG	1	3
2hnxA	1	3
2qfaA	1	3
1j1jA	1	3
2c2vB	1	3
2p5sA	1	3
2grrA	1	3
1w61A	3	4
1nn6A	3	4
1iyxA	3	4
2uwjG	3	4
2plcA	3	4
2arrA	3	4
2bckA	1	4
1gzsB	3	4
1psrA	3	4
1jyoA	3	4
1ilr1	3	4
1mzaA	3	4
1w6tA	3	4
2f1nA	1	4
2rfeE	3	4
2ak4D	1	4
1z2mA	3	4
1i76A	3	4
2pa6A	3	4
1tl2A	3	4
1ay7B	3	4
2ak4E	1	4
1xg2B	3	4
2ch9A	3	4
2d6nA	3	4
1ex0A	3	4
2rexB	3	4
1w72H	3	4
1jyoE	3	4
1w72A	3	4
1w72L	3	4
1xg2A	3	4
1orfA	3	4
2uwjE	3	4
1wb0A	4	5
1l9xA	4	5
1nb5I	3	5
2nqdB	3	5
1nb5A	3	5
2pe4A	4	5
1t91A	3	5
2isqA	3	6
3grsA	3	7
2obiA	3	7
1milA	3	7
2hxmA	1	7
1q5hA	1	7
1yfmA	3	7
2e01A	3	7
1cm8A	3	7
2a1hA	3	7
1bw0A	3	7
1pq1A	3	7
1ej8A	3	7
1m6iA	1	7
2nvkX	3	7
1wdyA	3	7
2fgeA	6	7
1m3qA	1	7
1mhcA	4	7
1ughI	1	7
2j4dA	6	7
1f1gA	3	7
2ht9A	1	7
2a5yB	3	7
2fcwB	3	8
2fcwA	3	8
1umkA	3	8
1qx4A	3	8
2e50A	3	8
1im3D	4	8
2ciaA	3	8
1shuX	4	8
1sqiA	3	8
2bcgG	3	8
2ci9A	3	8
2jilA	3	8
2bcgY	3	8
1zd3A	3	9
1fchA	3	9
1kvkA	3	9
1dciA	7	9
1yaaA	3	9
1h0cA	7	9
1cr6A	3	9
1e8gA	3	9
1qsdA	3	10
1h6gA	3	10
1cqaA	3	10
1f60A	3	10
1nsqA	3	10
1k8kA	3	10
2odvA	3	10
1k8kE	3	10
2fotC	3	10
2a08A	3	10
1z9zA	3	10
2v6vA	3	10
1ic2A	3	10
1j8fA	3	10
2vacA	3	10
1hqz1	3	10
2akaB	3	10
1m4jA	3	10
1f60B	3	10
1cunA	3	10
2pzoE	3	10
1s35A	3	10
1acfA	3	10
2nt2A	3	10
1k8kD	3	10
1yu5X	3	10
1u5pA	3	10
1f2kA	3	10
1k4zA	3	10
1jo8A	3	10
1pxyA	3	10
2fxuA	3	10
1qkrA	3	10
1pguA	3	10
2qk0A	3	10
1rt8A	3	10
2eyiA	3	10
2hqhA	3	10
2d1lA	3	10
2q97T	3	10
2iybE	3	10
1dynA	3	10
1btnA	3	10
1ruwA	3	10
1sh5A	3	10
1h7cA	3	10
1qc6A	3	10
1zuyA	3	10
2v8fA	3	10
1k8kG	3	10
2e3hA	3	10
1tg0A	3	10
1d7mA	3	10
2aq5A	3	10
1f3vA	3	10
1k8kB	3	10
1gg3A	3	10
2pbdP	3	10
1yprA	3	10
2eflA	3	10
1k8kC	3	10
1useA	3	10
1k8kF	3	10
1evhA	3	10
2nutC	8	11
1dcqA	3	11
1yroB	4	11
1uptA	3	11
2p57A	3	11
2b3rA	3	11
1re0B	3	11
2ot3A	3	11
2ar5A	3	11
2nutB	8	11
1ocsA	3	11
1yroA	4	11
1x79B	3	11
1uptB	3	11
2a7bA	3	11
2fa4A	3	11
1pcxA	3	11
2c5lC	3	11
1x79A	3	11
1gv9A	8	11
2nutA	8	11
2augA	3	11

## Sheet: 20 calc fail
PDB IDs	Missing pKF files	Missing pKU files
1n6jA	Y	Y
1v05A		Y
1o6oD	Y	Y
1ow1A		Y
1914A		Y
2q4cA	Y	Y
3psgA	Y
2q3rA	Y	Y
2jd4A		Y
2q3oA	Y	Y
1dykA		Y
2ts1A	Y
2q4gW	Y	Y
2e26A		Y
2b39A	Y	Y
1twfA	Y	Y
1lm5A		Y
1g2bA	Y	Y
1lp1A			Failed in energy_scan
2pbdV			Failed in energy_scan

## Sheet: 2021 list
Subloc	PDB IDs
1	1a7gE
1	1a92A
1	1a9nA
1	1a9nB
1	1adtA
1	1an4A
1	1au7A
1	1awcA
1	1awcB
1	1b34A
1	1b34B
1	1b3tA
1	1b72A
1	1b8iA
1	1bc8C
1	1bh9A
1	1bh9B
1	1bjtA
1	1bm8A
1	1buoA
1	1c9bA
1	1cdwA
1	1cf7A
1	1cf7B
1	1citA
1	1d3bA
1	1d3bB
1	1d66A
1	1d8hA
1	1dh3A
1	1dkfB
1	1dmlA
1	1dp7P
1	1dszA
1	1dszB
1	1dt4A
1	1duxC
1	1dvkA
1	1dxsA
1	1dzfA
1	1e3oC
1	1e6iA
1	1eaqA
1	1efyA
1	1egwA
1	1eqfA
1	1erjA
1	1f08A
1	1f2iG
1	1f3uA
1	1f3uB
1	1f66C
1	1f9fA
1	1f9vA
1	1favA
1	1fcyA
1	1fjlA
1	1g2fC
1	1g6gA
1	1gd2E
1	1gjiA
1	1go4A
1	1go4E
1	1gs0A
1	1gt0D
1	1gu4A
1	1guuA
1	1gvdA
1	1gvjA
1	1gxcA
1	1gxrA
1	1gzlA
1	1h3oA
1	1h3oB
1	1h6kA
1	1h6kZ
1	1h6oA
1	1h6pA
1	1h7sA
1	1h8aC
1	1h9dB
1	1h9uA
1	1hcqA
1	1hg4A
1	1hlvA
1	1hqvA
1	1hstA
1	1hwtC
1	1i27A
1	1i2tA
1	1i9sA
1	1ic8A
1	1ie9A
1	1if1A
1	1ifrA
1	1ig7A
1	1ignA
1	1ik9A
1	1imhC
1	1j1lA
1	1jb7A
1	1jb7B
1	1jeyA
1	1jeyB
1	1jfiA
1	1jfiB
1	1jggA
1	1jhsA
1	1ji7A
1	1jihA
1	1jk0A
1	1jk0B
1	1jmcA
1	1jmtA
1	1jnmA
1	1k1aA
1	1k4tA
1	1k5jA
1	1k61A
1	1k78A
1	1kb6A
1	1ko6A
1	1ko6B
1	1kpsB
1	1kqnA
1	1kw4A
1	1kxuA
1	1l1oC
1	1l8rA
1	1lgpA
1	1llmC
1	1m4zA
1	1mdyA
1	1mg7A
1	1mh3A
1	1mijA
1	1mnmA
1	1mnnA
1	1mvhA
1	1n0wA
1	1n1jA
1	1n1jB
1	1n46A
1	1n9rA
1	1nb8A
1	1nddA
1	1ngmB
1	1ngnA
1	1nh2B
1	1nh2C
1	1nh2D
1	1nkpA
1	1nkpB
1	1nlqA
1	1nlwA
1	1nu4A
1	1nvpB
1	1nvpC
1	1nvpD
1	1nwqA
1	1ofcX
1	1oisA
1	1ol5A
1	1ol5B
1	1osvA
1	1oz2A
1	1p16A
1	1p5zB
1	1pbkA
1	1pcfA
1	1pdnC
1	1pduA
1	1pinA
1	1pk1B
1	1pl5A
1	1plqA
1	1pueE
1	1pufA
1	1pufB
1	1pvgA
1	1pzlA
1	1pzwA
1	1q32A
1	1q3lA
1	1q40B
1	1q42A
1	1q79A
1	1qgvA
1	1qnaA
1	1qntA
1	1qrvA
1	1qsnA
1	1qwjA
1	1qzgA
1	1r1kA
1	1r1kD
1	1r2bA
1	1r4mB
1	1r5mA
1	1r6nA
1	1r8hA
1	1r9wA
1	1rkbA
1	1rkgA
1	1rmdA
1	1rocA
1	1rutX
1	1sbxA
1	1sknP
1	1sqnA
1	1sqwA
1	1sv0A
1	1sv0C
1	1svmA
1	1sxjA
1	1sxjB
1	1sxjC
1	1sxjD
1	1sxjE
1	1t15A
1	1t5iA
1	1t64A
1	1t6nA
1	1t7rA
1	1t94A
1	1tafA
1	1tafB
1	1tc3C
1	1tdhA
1	1th0A
1	1tueA
1	1tueB
1	1tzyA
1	1tzyB
1	1u2hA
1	1u2zA
1	1u7bA
1	1ubdC
1	1ufiA
1	1uk0A
1	1ul1X
1	1umwA
1	1urjA
1	1ut7A
1	1uz3A
1	1w0tA
1	1w0uA
1	1w1wA
1	1w1wE
1	1w4sA
1	1w98B
1	1wljA
1	1wlqA
1	1wlqC
1	1wlzA
1	1wm3A
1	1wwhA
1	1wywA
1	1x8bA
1	1x8yA
1	1x9nA
1	1xbrA
1	1xcrA
1	1xe0A
1	1xipA
1	1xjvA
1	1xksA
1	1xlsE
1	1xm9A
1	1xpcA
1	1xvpB
1	1y8qA
1	1y8qB
1	1y96A
1	1y96B
1	1ydlA
1	1yghA
1	1yjeA
1	1ykhA
1	1ykhB
1	1ymtA
1	1ytbA
1	1yucA
1	1yypA
1	1z4rA
1	1z57A
1	1z6uA
1	1zbxB
1	1zgyA
1	1zk9A
1	1zkcA
1	1zkkA
1	1zmeC
1	1zq9A
1	1zr3A
1	1zr5A
1	1zv1A
1	2a1iA
1	2a1jA
1	2a1jB
1	2a4dA
1	2a4vA
1	2aclB
1	2aleA
1	2anrA
1	2azeA
1	2azeB
1	2azeC
1	2b02A
1	2b2aA
1	2b2yA
1	2b4jA
1	2b4jC
1	2b50A
1	2bayA
1	2bcqA
1	2bfxA
1	2bfxC
1	2bkrA
1	2bopA
1	2bptA
1	2brfA
1	2c1mA
1	2c1mB
1	2c35A
1	2c35B
1	2c7aA
1	2c9lY
1	2c9oA
1	2cklA
1	2cklB
1	2cn5A
1	2cu9A
1	2cxyA
1	2d5rA
1	2d5rB
1	2d5vA
1	2dgcA
1	2dokA
1	2doqD
1	2dpiA
1	2drpA
1	2dwwA
1	2e1fA
1	2e6mA
1	2ek6A
1	2ekeC
1	2er8A
1	2etxA
1	2eueA
1	2exuA
1	2f5jA
1	2f5kA
1	2f69A
1	2f8nG
1	2f8yA
1	2f9dA
1	2f9dP
1	2fazA
1	2fbyA
1	2ff4A
1	2fhdA
1	2fl7A
1	2fmmA
1	2fmpA
1	2fq3A
1	2ftxA
1	2ftxB
1	2fufA
1	2g3rA
1	2gclA
1	2ghpA
1	2ghqA
1	2gjdA
1	2gl8A
1	2gpoA
1	2grcA
1	2gv5A
1	2gv5C
1	2gv9A
1	2gw2A
1	2h14A
1	2h79A
1	2hanA
1	2hanB
1	2hbjA
1	2hc4A
1	2hddA
1	2hdzA
1	2hkfH
1	2hkfL
1	2hueB
1	2hueC
1	2hzcA
1	2hzmA
1	2hzmB
1	2i13A
1	2i32A
1	2i32E
1	2i3sA
1	2i3tB
1	2i7vA
1	2i7xA
1	2igpA
1	2ilrA
1	2ipxA
1	2iqcA
1	2irfG
1	2ivxA
1	2iz2A
1	2j7jA
1	2j7yA
1	2j8qA
1	2jakA
1	2jexA
1	2nllB
1	2nnuA
1	2nqbD
1	2nteA
1	2nvuA
1	2nvuC
1	2nxpA
1	2nycA
1	2nyuA
1	2o0aA
1	2o3hA
1	2o4aA
1	2o8bA
1	2o8bB
1	2o8jA
1	2og4A
1	2oo4A
1	2oq0A
1	2oqqA
1	2oszA
1	2ox0A
1	2ozbA
1	2ozbB
1	2ozuA
1	2p1bA
1	2p1tA
1	2p54A
1	2p63A
1	2p6vA
1	2pe8A
1	2pi2A
1	2pi2E
1	2pieA
1	2pjlA
1	2pk2A
1	2pq8A
1	2prgC
1	2q0zX
1	2q66A
1	2q79A
1	2q81A
1	2qdjA
1	2qfeA
1	2qk1A
1	2qlvA
1	2qlvB
1	2qpwA
1	2qqrA
1	2qx5A
1	2qyfB
1	2r0yA
1	2r4gA
1	2r5zA
1	2r7gA
1	2r99A
1	2rfiA
1	2riqA
1	2rkuA
1	2v1xA
1	2v3kA
1	2v3mA
1	2v75A
1	2v89A
1	2v9pA
1	2z3yA
1	3b6yA
1	3b84A
1	3bg1A
1	3bg1B
1	3bgvA
1	3biqA
1	3biyA
1	3c4hA
1	3htsB
1	6paxA
2	1e4mM
2	1ho8A
2	1ky3A
2	1kzqA
2	1od5A
2	1pcvA
2	1qdmA
2	1u7lA
2	1uijA
2	1xwiA
2	2bjuA
2	2fp8A
2	2hoxA
2	2hvmA
2	2phlA
3	12asA
3	1a05A
3	1a0cA
3	1a0dA
3	1a0eA
3	1a0rP
3	1a25A
3	1a2zA
3	1a44A
3	1a4iA
3	1a5zA
3	1a6jA
3	1a7sA
3	1ad3A
3	1afsA
3	1ah4A
3	1ajsA
3	1akyA
3	1al3A
3	1aoaA
3	1aogA
3	1apxA
3	1aquA
3	1atiA
3	1augA
3	1azoA
3	1b06A
3	1b0bA
3	1b48A
3	1b4pA
3	1b56A
3	1b6cB
3	1b7gO
3	1b7yA
3	1b7yB
3	1b89A
3	1b8aA
3	1b93A
3	1b9bA
3	1b9mA
3	1bbuA
3	1bdjB
3	1bdyA
3	1bi9A
3	1bjnA
3	1bkbA
3	1bkfA
3	1bleA
3	1br2A
3	1bvuA
3	1bxbA
3	1bxsA
3	1byiA
3	1c0aA
3	1c4oA
3	1c7qA
3	1c9oA
3	1cb0A
3	1cbiA
3	1cc8A
3	1cdoA
3	1cf2O
3	1chdA
3	1chuA
3	1cjbA
3	1ckeA
3	1cliA
3	1cmcA
3	1cnt1
3	1cnuA
3	1cnzA
3	1cozA
3	1cqxA
3	1cr5A
3	1crbA
3	1cs1A
3	1csnA
3	1cxzB
3	1cy5A
3	1czyA
3	1d0cA
3	1d1qA
3	1d1tA
3	1d2nA
3	1d2zA
3	1d2zB
3	1d3vA
3	1d4aA
3	1d5rA
3	1d8dA
3	1d8dB
3	1d9eA
3	1dbfA
3	1dd5A
3	1dfoA
3	1di1A
3	1dk8A
3	1dkgA
3	1dkgD
3	1dkzA
3	1do5A
3	1dpsA
3	1drwA
3	1ds6B
3	1dssG
3	1dt9A
3	1dvpA
3	1dxhA
3	1dytA
3	1dz3A
3	1e0cA
3	1e19A
3	1e1oA
3	1e4yA
3	1e5kA
3	1e6uA
3	1e94A
3	1e94E
3	1e9gA
3	1e9zA
3	1e9zB
3	1eayC
3	1eazA
3	1ebdA
3	1ebdC
3	1ecmA
3	1eemA
3	1efcA
3	1efnA
3	1efnB
3	1efuB
3	1ejfA
3	1ejiA
3	1eovA
3	1ep3A
3	1ep3B
3	1ep7A
3	1es0A
3	1es0B
3	1es9A
3	1eumA
3	1ev4A
3	1evlA
3	1ewfA
3	1eyhA
3	1eziA
3	1ezjA
3	1ezwA
3	1f07A
3	1f3mA
3	1f3zA
3	1f47B
3	1f51E
3	1f52A
3	1f5nA
3	1f6mC
3	1f74A
3	1f7uA
3	1f8mA
3	1f9aA
3	1faoA
3	1fbvC
3	1fc3A
3	1fdqA
3	1fecA
3	1ffyA
3	1fheA
3	1fitA
3	1fjjA
3	1fljA
3	1flmA
3	1fm4A
3	1fnoA
3	1foeA
3	1fsgA
3	1fskC
3	1ftpA
3	1ftrA
3	1fuiA
3	1fukA
3	1furA
3	1fw8A
3	1fx3A
3	1fxkB
3	1fxkC
3	1fxwF
3	1fyeA
3	1fzpB
3	1g16A
3	1g3mA
3	1g5tA
3	1g73A
3	1g73C
3	1g8eA
3	1g9oA
3	1gadO
3	1gd1O
3	1gesA
3	1gg4A
3	1gh2A
3	1gl2A
3	1gl2B
3	1gl2C
3	1gl2D
3	1glaG
3	1gmlA
3	1gmuA
3	1gmxA
3	1gngA
3	1gnlA
3	1gntA
3	1gotA
3	1gotB
3	1gotG
3	1gp1A
3	1gp2A
3	1gp2G
3	1gppA
3	1gq2A
3	1gqeA
3	1grwA
3	1gsuA
3	1gteA
3	1gtmA
3	1gulA
3	1gveA
3	1gvhA
3	1gweA
3	1gxqA
3	1gy5A
3	1gy7A
3	1h0pA
3	1h16A
3	1h1yA
3	1h2wA
3	1h3dA
3	1h4vB
3	1h6hA
3	1hc7A
3	1hdfA
3	1hdgO
3	1hdiA
3	1hdkA
3	1he1A
3	1he8A
3	1hgxA
3	1hh8A
3	1hl2A
3	1hleA
3	1hm9A
3	1hmtA
3	1hnjA
3	1htjF
3	1hv9A
3	1hw6A
3	1hw7A
3	1hyeA
3	1hztA
3	1i0zA
3	1i1nA
3	1i4dA
3	1i4eA
3	1i4oC
3	1i5nA
3	1i6lA
3	1i7aA
3	1iapA
3	1iatA
3	1iauA
3	1ib1E
3	1icpA
3	1ifcA
3	1igwA
3	1ihgA
3	1iibA
3	1iicA
3	1io7A
3	1iowA
3	1iq0A
3	1irxA
3	1is1A
3	1iseA
3	1itwA
3	1iu8A
3	1iweA
3	1ixmA
3	1iykA
3	1iz6A
3	1iznA
3	1iznB
3	1j09A
3	1j1vA
3	1j2pA
3	1j2qH
3	1j58A
3	1j5wA
3	1j7jA
3	1j99A
3	1jbeA
3	1jbkA
3	1jh6A
3	1jhgA
3	1ji4A
3	1jidA
3	1jksA
3	1jlnA
3	1jnyA
3	1jocA
3	1jqkA
3	1jqlB
3	1jqoA
3	1jtvA
3	1juoA
3	1jv1A
3	1jwoA
3	1jx2B
3	1jyhA
3	1jztA
3	1k04A
3	1k32A
3	1k3yA
3	1k8rB
3	1k94A
3	1k9vF
3	1kaoA
3	1kcmA
3	1kfiA
3	1kfuL
3	1khbA
3	1khtA
3	1khyA
3	1ki1B
3	1ki9A
3	1kidA
3	1kilE
3	1kjtA
3	1kkmA
3	1kmiZ
3	1kmmA
3	1kmtA
3	1kn3A
3	1kpiA
3	1kq6A
3	1kr4A
3	1krqA
3	1krrA
3	1kteA
3	1ku1A
3	1kyfA
3	1kz7A
3	1l0wA
3	1l4aA
3	1l4aB
3	1l4aC
3	1l4aD
3	1l4aE
3	1l6wA
3	1l7lA
3	1l8kA
3	1l8qA
3	1lamA
3	1lbkA
3	1lc0A
3	1ldnA
3	1lfdA
3	1lfoA
3	1lhpA
3	1li4A
3	1li5A
3	1lkkA
3	1lldA
3	1lm7A
3	1lnsA
3	1lopA
3	1lpfA
3	1lrzA
3	1ls6A
3	1lt8A
3	1luaA
3	1lugA
3	1lvlA
3	1lwjA
3	1m15A
3	1m3kA
3	1m5sA
3	1m5wA
3	1m85A
3	1m9xC
3	1mdcA
3	1mfmA
3	1mgtA
3	1mh1A
3	1mjcA
3	1mjhA
3	1mkaA
3	1mkhA
3	1mkpA
3	1moqA
3	1mp8A
3	1mqsA
3	1mqsB
3	1mrqA
3	1mspA
3	1muwA
3	1n0uA
3	1n2aA
3	1n3lA
3	1n55A
3	1n57A
3	1n7eA
3	1n7sA
3	1n7sB
3	1n7sC
3	1n7sD
3	1n8pA
3	1nc5A
3	1nf3C
3	1ng2A
3	1ni9A
3	1nj1A
3	1njdA
3	1nksA
3	1np8A
3	1npbA
3	1npkA
3	1nrzA
3	1ntgA
3	1nvvS
3	1nw9B
3	1nyrA
3	1o6zA
3	1o7fA
3	1o9yA
3	1oaaA
3	1ob3A
3	1oeyA
3	1oeyJ
3	1ohuA
3	1ojuA
3	1ok7A
3	1oltA
3	1omwA
3	1onfA
3	1onwA
3	1ootA
3	1opbA
3	1opcA
3	1opdA
3	1oqcA
3	1oxjA
3	1p1jA
3	1p1xA
3	1p3rA
3	1p4xA
3	1p5jA
3	1p6pA
3	1p7tA
3	1pchA
3	1pd21
3	1pdoA
3	1pdzA
3	1pfkA
3	1pfvA
3	1phpA
3	1pmtA
3	1pn0A
3	1poiA
3	1poiB
3	1pqhA
3	1ptfA
3	1pv1A
3	1pv9A
3	1pvvA
3	1pwhA
3	1pxvA
3	1pxvC
3	1q0eA
3	1q0gA
3	1q13A
3	1q2hA
3	1q3oA
3	1q67A
3	1q7fA
3	1q7lA
3	1q7lB
3	1qcsA
3	1qd9A
3	1qdeA
3	1qe0A
3	1qezA
3	1qf5A
3	1qh4A
3	1qhlA
3	1qjcA
3	1qlmA
3	1qmhA
3	1qmvA
3	1qouA
3	1qpcA
3	1qrdA
3	1qtnA
3	1qtnB
3	1qtqA
3	1quuA
3	1qwiA
3	1qynA
3	1qzmA
3	1r2qA
3	1r3sA
3	1r5lA
3	1r6uA
3	1r6xA
3	1rb9A
3	1rfmA
3	1rg9A
3	1rkdA
3	1rlwA
3	1rpyA
3	1rq0A
3	1rqjA
3	1rqwA
3	1rreA
3	1rrhA
3	1rsyA
3	1rv3A
3	1rxtA
3	1rxyA
3	1s0aA
3	1s1cX
3	1s1pA
3	1s2mA
3	1s55A
3	1s96A
3	1sc3A
3	1sc3B
3	1sf8A
3	1sg0A
3	1sg6A
3	1shsA
3	1shzA
3	1smxA
3	1sphA
3	1su8A
3	1surA
3	1svtO
3	1sz2A
3	1t10A
3	1t4hA
3	1t6uA
3	1t8kA
3	1t98A
3	1tazA
3	1tcoA
3	1tcoB
3	1tdiA
3	1tfeA
3	1tfzA
3	1thfD
3	1tifA
3	1tigA
3	1tjxA
3	1tkeA
3	1tmyA
3	1to4A
3	1trbA
3	1tt8A
3	1tu3F
3	1tw4A
3	1tx4A
3	1txnA
3	1ty4C
3	1u0sA
3	1u0tA
3	1u3wA
3	1u5fA
3	1u5rA
3	1u5uA
3	1u6eA
3	1u8zA
3	1u94A
3	1uadC
3	1ubyA
3	1uebA
3	1uixA
3	1uj0A
3	1ukuA
3	1unnC
3	1uokA
3	1urqA
3	1us0A
3	1us7B
3	1usuA
3	1usuB
3	1utcA
3	1uu3A
3	1uwkA
3	1uylA
3	1uyrA
3	1v53A
3	1v6sA
3	1v9eA
3	1vdcA
3	1vdnA
3	1vecA
3	1vf1A
3	1vgvA
3	1vlcA
3	1vpeA
3	1vrpA
3	1w0dA
3	1w15A
3	1w1hA
3	1w24A
3	1w25A
3	1w4rA
3	1w5rA
3	1w68A
3	1w70A
3	1w7lA
3	1w96A
3	1w9iA
3	1wb7A
3	1wbhA
3	1wdcA
3	1wdcB
3	1wdcC
3	1werA
3	1wkaA
3	1wkbA
3	1wl4A
3	1wm1A
3	1wmaA
3	1wmsA
3	1wnyA
3	1wouA
3	1wpnA
3	1wpwA
3	1wpxA
3	1wpxB
3	1wq3A
3	1wsaA
3	1wsuA
3	1wu7A
3	1wu9A
3	1wvhA
3	1wydA
3	1wzcA
3	1x0vA
3	1x12A
3	1x1rA
3	1x2gA
3	1x3sA
3	1x54A
3	1x82A
3	1xaaA
3	1xcgA
3	1xesA
3	1xffA
3	1ximA
3	1xk7A
3	1xkpA
3	1xkpB
3	1xkpC
3	1xsoA
3	1xteA
3	1xtqA
3	1xtyA
3	1xvaA
3	1xw3A
3	1xw6A
3	1xwwA
3	1xwyA
3	1xxaA
3	1y02A
3	1y19B
3	1y2oA
3	1y51A
3	1y60A
3	1y791
3	1ya5A
3	1ya5T
3	1yarA
3	1yarH
3	1yarO
3	1yatA
3	1ybyA
3	1ydeA
3	1yfsA
3	1ygeA
3	1yhnB
3	1yhvA
3	1yi9A
3	1yivA
3	1yn8A
3	1yndA
3	1yt3A
3	1yvhA
3	1yvjA
3	1yvrA
3	1yz1A
3	1yzmA
3	1z0fA
3	1z0jA
3	1z0jB
3	1z0kA
3	1z2aA
3	1z2cB
3	1z5hA
3	1z6zA
3	1z7gA
3	1z8uA
3	1z8uB
3	1z91A
3	1zb1A
3	1zbdB
3	1zbtA
3	1zc0A
3	1zinA
3	1zm9B
3	1zmrA
3	1zn8A
3	1zovA
3	1zsqA
3	1zsvA
3	1zuoA
3	1zxxA
3	1zymA
3	2a2aA
3	2a5jA
3	2a90A
3	2aebA
3	2ag5A
3	2ag6A
3	2aheA
3	2ahfA
3	2ajgA
3	2ajpA
3	2ak5A
3	2al1A
3	2al6A
3	2amyA
3	2aneA
3	2aotA
3	2arcA
3	2atxA
3	2au7A
3	2avuE
3	2aw5A
3	2ay1A
3	2b0lA
3	2b0oE
3	2b1pA
3	2b3yA
3	2b5gA
3	2b61A
3	2b7aA
3	2bepA
3	2bexC
3	2bh8A
3	2bjiA
3	2bm0A
3	2bneA
3	2bnhA
3	2bonA
3	2bp3A
3	2bq0A
3	2bqqA
3	2brqA
3	2btpA
3	2bw0A
3	2bwjA
3	2bx6A
3	2bz8A
3	2bzgA
3	2c3nA
3	2c43A
3	2c47A
3	2c4jA
3	2c78A
3	2c95A
3	2carA
3	2cayA
3	2cb2A
3	2cb5A
3	2ccqA
3	2cdnA
3	2ce2X
3	2cfoA
3	2cg5B
3	2cibA
3	2cjsC
3	2cjtA
3	2cl5A
3	2cmeB
3	2cmjA
3	2cmwA
3	2coiA
3	2cstA
3	2ct8A
3	2ct9A
3	2cunA
3	2cvdA
3	2cvxA
3	2cxaA
3	2cxiA
3	2cxnA
3	2cybA
3	2d10A
3	2d3aA
3	2d3dA
3	2d3wA
3	2d4cA
3	2d5bA
3	2dfkA
3	2dgkA
3	2dkoA
3	2dkoB
3	2dsxA
3	2dy0A
3	2dyoA
3	2dyoB
3	2dytA
3	2e2aA
3	2e9lA
3	2eb0A
3	2eifA
3	2ep7A
3	2eqbB
3	2erxA
3	2eryA
3	2es0A
3	2es2A
3	2etlA
3	2etrA
3	2eu8A
3	2ew1A
3	2f2uA
3	2f3nA
3	2f6mA
3	2f6mB
3	2f8aA
3	2f9lA
3	2fauA
3	2fb8A
3	2fepA
3	2fg5A
3	2fhsA
3	2fji1
3	2fjuB
3	2fn4A
3	2fq6A
3	2ftbA
3	2fu4A
3	2fu5A
3	2fu5C
3	2fueA
3	2fvlA
3	2fxoA
3	2fytA
3	2fzsA
3	2fzwA
3	2g2qA
3	2g30A
3	2g36A
3	2g3mA
3	2g47A
3	2g47C
3	2g6bA
3	2g7oA
3	2g82A
3	2g8mA
3	2gb4A
3	2gcoA
3	2gd5A
3	2gdzA
3	2gf0A
3	2gf3A
3	2gf9A
3	2gj8A
3	2gk6A
3	2gk9A
3	2gkeA
3	2gphA
3	2gprA
3	2gq0A
3	2gsqA
3	2gwhA
3	2gx5A
3	2h1vA
3	2h5eA
3	2h63A
3	2hcyA
3	2hdaA
3	2hdxA
3	2he3A
3	2he4A
3	2heiA
3	2hfxA
3	2hhmA
3	2himA
3	2hjwA
3	2hl0A
3	2hnhA
3	2hraA
3	2hrkB
3	2hroA
3	2hsnA
3	2hupA
3	2hurA
3	2hwkA
3	2hxrA
3	2hxsA
3	2hz5A
3	2hz7A
3	2hzpA
3	2i06A
3	2i1aA
3	2i2wA
3	2i4lA
3	2i5pO
3	2i62A
3	2i74A
3	2i7dA
3	2i7nA
3	2i7qA
3	2i99A
3	2id0A
3	2ie4A
3	2ie4C
3	2ifqA
3	2iimA
3	2iipA
3	2ijaA
3	2iorA
3	2ip1A
3	2iqjA
3	2iqyA
3	2isyA
3	2iukA
3	2ivdA
3	2iw3A
3	2iwxA
3	2ixnA
3	2iykA
3	2izrA
3	2j05A
3	2j5vA
3	2j6fA
3	2j9uA
3	2j9uB
3	2jarA
3	2jbaA
3	2jc9A
3	2jelH
3	2jfgA
3	2jfkA
3	2jh1A
3	2jhfA
3	2ldxA
3	2mysA
3	2ngrA
3	2nmpA
3	2nmxA
3	2nnrA
3	2nqaA
3	2nqcA
3	2nsqA
3	2nz7A
3	2nz8B
3	2o02A
3	2o2kA
3	2o2pA
3	2o36A
3	2o52A
3	2o5rA
3	2ob0A
3	2ocbA
3	2ocsA
3	2oewA
3	2oexA
3	2ogxA
3	2ogxB
3	2oilA
3	2ojpA
3	2okkA
3	2olpA
3	2olrA
3	2oniA
3	2oo9A
3	2ooaA
3	2oseA
3	2ouiA
3	2ousA
3	2owlA
3	2ozfA
3	2p0aA
3	2p0mA
3	2p1kA
3	2p22C
3	2p22D
3	2p4qA
3	2p5kA
3	2p5mA
3	2p64A
3	2p8uA
3	2pfrA
3	2pftA
3	2pg1E
3	2pjpA
3	2plaA
3	2pm7A
3	2pm7B
3	2poiA
3	2pqxA
3	2prdA
3	2psoA
3	2pthA
3	2pv7A
3	2px6A
3	2pz1A
3	2q2bA
3	2q7wA
3	2q80A
3	2qf2A
3	2qiaA
3	2qisA
3	2qjzA
3	2ql9A
3	2ql9B
3	2qmqA
3	2qnkA
3	2qq9A
3	2qrlA
3	2qtvA
3	2qtvB
3	2qtvD
3	2qvjA
3	2qxlA
3	2r17C
3	2rctA
3	2rdvA
3	2reyA
3	2rgxA
3	2rhsA
3	2rhsB
3	2riiA
3	2rkkA
3	2rklA
3	2rmcA
3	2shpA
3	2trcP
3	2uziH
3	2uziL
3	2v1oA
3	2v3zA
3	2v6xA
3	2v6xB
3	2v9lA
3	2v9vA
3	2vbaA
3	2vc8A
3	2vgnA
3	2vj8A
3	2vjqA
3	2vknA
3	2vm6A
3	2z0dA
3	2z0dB
3	2z5bA
3	2z5bB
3	2z8aA
3	3b5nA
3	3b5nB
3	3b5nC
3	3b5nD
3	3bchA
3	3bfxA
3	3bhdA
3	3bi1A
3	3fapB
3	3gtuB
3	3ladA
3	3pmgA
3	3rabA
3	3tdtA
3	3ygsP
3	4eugA
3	4pfkA
3	4xiaA
3	5eauA
3	5mdhA
3	5pntA
3	6gsvA
3	6ldhA
3	6rxnA
3	9ldtA
5	1apyA
5	1apyB
5	1aukA
5	1bhgA
5	1d2vA
5	1d2vC
5	1deuA
5	1ei9A
5	1fsuA
5	1gmyA
5	1gp0A
5	1icfI
5	1ivyA
5	1jqpA
5	1lybA
5	1lybB
5	1m6dA
5	1n69A
5	1nowA
5	1o7dA
5	1o7dB
5	1o7dC
5	1o7dD
5	1o7dE
5	1pjaA
5	1q25A
5	1qhwA
5	1tu6A
5	1zd9A
5	2ag4A
5	2agcA
5	2bq8X
5	2djfA
5	2djfB
5	2djfC
5	2dobA
5	2gjxA
5	2gtgA
5	2h7jA
5	2nt0A
5	2rl8A
5	3bqpA
7	1ak2A
7	1c96A
7	1ccrA
7	1cjcA
7	1crkA
7	1cshA
7	1cydA
7	1czaN
7	1d2eA
7	1d3gA
7	1d4oA
7	1efvA
7	1efvB
7	1egdA
7	1ehwA
7	1ekgA
7	1eueA
7	1f0yA
7	1g5hA
7	1gkzA
7	1gu7A
7	1hpcA
7	1hr6A
7	1hr6B
7	1hwxA
7	1i4wA
7	1ivhA
7	1jdwA
7	1kb9A
7	1kb9B
7	1kb9C
7	1kb9D
7	1kb9E
7	1kb9F
7	1kb9G
7	1kb9H
7	1kb9I
7	1kb9J
7	1kb9K
7	1kbiA
7	1kcfA
7	1keqA
7	1kkcA
7	1ktdA
7	1ktdB
7	1lbqA
7	1lcyA
7	1lwdA
7	1mabG
7	1mj3A
7	1mj4A
7	1mldA
7	1nznA
7	1o04A
7	1o0sA
7	1ohvA
7	1okcA
7	1ooyA
7	1othA
7	1p32A
7	1p8kZ
7	1pj3A
7	1pl4A
7	1ppjA
7	1ppjB
7	1ppjC
7	1ppjD
7	1ppjF
7	1ppjG
7	1ppjH
7	1ppjI
7	1ppjJ
7	1pq3A
7	1q33A
7	1q7sA
7	1q92A
7	1qk1A
7	1r03A
7	1r4wA
7	1r7mA
7	1rhsA
7	1rieA
7	1rx0A
7	1s3eA
7	1sezA
7	1sg4A
7	1siqA
7	1t9bA
7	1ta9A
7	1tg6A
7	1uumA
7	1v54A
7	1v54B
7	1v54C
7	1v54D
7	1v54E
7	1v54F
7	1v54G
7	1v54H
7	1v54I
7	1v54J
7	1v54K
7	1v54L
7	1v54M
7	1v59A
7	1w4vA
7	1w6uA
7	1wejH
7	1wejL
7	1wleA
7	1wsrA
7	1xb2B
7	1xdnA
7	1xx4A
7	1y42X
7	1y8oA
7	1y8oB
7	1yccA
7	1ytcA
7	1zkqA
7	1zmdA
7	1zsyA
7	2a7vA
7	2a9dA
7	2ab5A
7	2aexA
7	2aiuA
7	2ak3A
7	2awgA
7	2b4zA
7	2b7kA
7	2bbwA
7	2bfdA
7	2bfdB
7	2bitX
7	2bmbA
7	2bt6A
7	2btzA
7	2bxrA
7	2c2nA
7	2ciuA
7	2clyA
7	2clyB
7	2clyC
7	2cw6A
7	2cw9A
7	2debA
7	2e0aA
7	2e5aA
7	2eutA
7	2f60K
7	2fafA
7	2fp4A
7	2fp4B
7	2fyuK
7	2gf2A
7	2ggtA
7	2gl6A
7	2gmhA
7	2guzA
7	2guzB
7	2gw1A
7	2h5gA
7	2hld1
7	2hldA
7	2hldD
7	2hldG
7	2hldH
7	2hrcA
7	2hw5A
7	2i89A
7	2ib8A
7	2ii3A
7	2iq1A
7	2iwzA
7	2ix4A
7	2jdiA
7	2jdiD
7	2jdiG
7	2jdiH
7	2jdiI
7	2jikA
7	2nlaA
7	2nztA
7	2o3eA
7	2oatA
7	2ocpA
7	2ozlA
7	2ozlB
7	2pidA
7	2pnqA
7	2pqnB
7	2pqrA
7	2pqrC
7	2q8gA
7	2qh7A
7	2qz4A
7	2uxwA
7	2v1tA
7	2v7qJ
7	2vigA
7	3mddA
7	3ullA
7	5cytR
7	7aatA
8	1am9A
8	1bo1A
8	1cynA
8	1cyoA
8	1dcfA
8	1dl2A
8	1dqaA
8	1ezfA
8	1f6bA
8	1gnwA
8	1j02A
8	1ja1A
8	1jj7A
8	1jr8A
8	1k4yA
8	1lr5A
8	1mt5A
8	1n45A
8	1n4kA
8	1nr6A
8	1nrjA
8	1nrjB
8	1omzA
8	1p49A
8	1po5A
8	1pq2A
8	1q4gA
8	1r9oA
8	1rdo1
8	1rp4A
8	1s1dA
8	1senA
8	1tjcA
8	1tqnA
8	1uklC
8	1wpgA
8	1x9dA
8	1xakA
8	1xseA
8	1xu9A
8	1xzzA
8	1y4jA
8	1y5mA
8	1z70X
8	1ziwA
8	1zmsA
8	2b4sB
8	2be1A
8	2bpoA
8	2cm2A
8	2f4wA
8	2f9qA
8	2fdvA
8	2fh5A
8	2fh5B
8	2gqpA
8	2h7cA
8	2hi4A
8	2ibjA
8	2ixeA
8	2msbA
8	2op6A
8	2pbcA
8	2psmA
8	2psmC
8	2q32A
8	2rioA
8	2z3qA
8	2z3qB
8	3b6hA
9	1a4eA
9	1afwA
9	1dgfA
9	1goxA
9	1iktA
9	1jqqA
9	1khiA
9	1lciA
9	1ogpA
9	1pjhA
9	1pn2A
9	1s9cA
9	1tb3A
9	1tbuA
9	1v97A
9	1ve9A
9	1yxmA
9	1yzxA
9	1zbqA
9	1zcjA
9	2a1xA
9	2c7yA
9	2ddhA
9	2dhoA
9	2du8A
9	2e3tA
9	2et6A
9	2hsaA
9	2ibaA
9	2ix5A
9	2nzlA
9	2oqeA
9	2pnyA
9	2uuuA
11	1auaA
11	1eo6A
11	1fkmA
11	1fo8A
11	1g8iA
11	1hx8A
11	1j2jB
11	1juqA
11	1kwsA
11	1lvfA
11	1lzjA
11	1m7bA
11	1mhqA
11	1mr3F
11	1na8A
11	1nstA
11	1nxcA
11	1o7qA
11	1p4uA
11	1p8jA
11	1pk8A
11	1r8sA
11	1r8sE
11	1s4nA
11	1smbA
11	1srqA
11	1sz7A
11	1t8tA
11	1ujkA
11	1v84A
11	1xhbA
11	1z06A
11	1z08A
11	1z6xA
11	1z9hA
11	2a5dA
11	2a5dB
11	2a6vA
11	2a6zA
11	2ao7A
11	2b69A
11	2b6hA
11	2bjnA
11	2c0jB
11	2c5kT
11	2d0jA
11	2d7iA
[truncated: 22 more rows]

## Sheet: subc code
	subc	subc index in calculations
	nucleus	1
	vacuole	2
	cytoplasm	3
	lysosome	5
	mitochondrion	7
	endoplasmic reticulum	8
	peroxisome	9
	Golgi	11
