# Supplementary material for: Evidence for the adaptation of protein pH-dependence to subcellular pH
Source: BMC Biol. 2009 Oct 22;7:69. doi: 10.1186/1741-7007-7-69 (PMC2770037; doi:10.1186/1741-7007-7-69)
Supplement: Additional file 2 — pH of max stability. Information for the proteins used in a test of pH stability predictions. [file 1741-7007-7-69-S2.XLS]

## Sheet: Sheet1
	EC	PDB	Species	pH of max stability - experiment (BRENDA)	pH of max stability - calculation
	1.4.3.3	1an9	Sus scrofa	6.5	7.5
	2.4.1.10	2vdt	Bacillus subtilis	5.5	6
	2.4.2.6	1s2i	Lactobacillus helveticus	6.5	8.5
	3.1.1.1	1r1d	Geobacillus stearothermophilus	6	6
	3.2.1.1	1e3x	Bacillus amyloliquefaciens	5.9	5.5
	3.2.1.4	1olr	Humicola grisea	7	8
	3.4.23.23	1mpp	Mucor pusillus (Rhizomucor pusillus)	5	6
	1.14.13.2	1cj2	Pseudomonas fluorescens	6.5	8.5
	1.2.3.3	1pow	Lactobacillus plantarum	5.8	5.5
	3.1.27.3	1b2m	Aspergillus oryzae	4.5	5.5
	3.2.1.91	1cel	Trichoderma reesei	5	5.5
	3.4.21.4	2eek	Gadus morhua	6	5.5
	3.4.21.66	1thm	Thermoactinomyces vulgaris	6.8	7
	3.4.23.22	1gvx	Endothia parasitica	4.5	4
	3.4.23.4	1cms	Bos taurus	5.8	5.5
	5.3.1.9	1n8t	Oryctolagus cuniculus	8	8.5
	1.5.3.11	1b37	Zea mays	5	6
	5.4.99.11	2pwd	Pseudomonas mesoacidophila	5.9	5.5
	1.4.3.19	1ryi	Bacillus subtilis	8	8.5
